# Supplementary material for: Insights into additional lactone-based signaling circuits in Streptomyces: existence of acyl-homoserine lactones and LuxI/LuxR homologs in six Streptomyces species
Source: Front Microbiol. 2024 Feb 8;15:1342637. doi: 10.3389/fmicb.2024.1342637 (PMC10883386; doi:10.3389/fmicb.2024.1342637)
Supplement: Supplementary file 1 [file Data_Sheet_1.zip]

Archive with 3 entries (3 files):
- Supplementary material 1.XLSX
- Supplementary material 2.PDF
- Supplementary material 3.PDF
