# Supplementary material for: Insights into additional lactone-based signaling circuits in Streptomyces: existence of acyl-homoserine lactones and LuxI/LuxR homologs in six Streptomyces species
Source: Front Microbiol. 2024 Feb 8;15:1342637. doi: 10.3389/fmicb.2024.1342637 (PMC10883386; doi:10.3389/fmicb.2024.1342637)
Supplement: Supplementary file 1 [file Data_Sheet_1.zip › Supplementary material 1.XLSX]

## Sheet: NCBI Data Summary
Organism Scientific Name	Organism Common Name	Organism Qualifier	Taxonomy id	Assembly Name	Assembly Accession	Source	Annotation	Level	Contig N50	Size	Submission Date	Gene Count	BioProject	BioSample
Streptomyces avermitilis MA-4680 = NBRC 14893		strain: MA-4680	227882	ASM976v2	GCF_000009765.2	RefSeq	NCBI Prokaryotic Genome Annotation Pipeline (PGAP)	Complete Genome	9025608	9119895	2016-03-24	8036	PRJNA189	SAMD00061088
Streptomyces griseus subsp. griseus NBRC 13350		strain: NBRC 13350	455632	ASM1060v1	GCF_000010605.1	RefSeq	NCBI Prokaryotic Genome Annotation Pipeline (PGAP)	Complete Genome	8545929	8545929	2008-04-08	7227	PRJDA20085	SAMD00060929
Streptomyces scabiei 87.22		strain: 87.22	680198	ASM9130v1	GCF_000091305.1	RefSeq	NCBI Prokaryotic Genome Annotation Pipeline (PGAP)	Complete Genome	10148695	10148695	2009-10-06	8892	PRJEA40749	SAMEA2272773
Streptomyces bingchenggensis BCW-1		strain: BCW-1	749414	ASM9238v1	GCF_000092385.1	RefSeq	NCBI Prokaryotic Genome Annotation Pipeline (PGAP)	Complete Genome	11936683	11936683	2010-05-28	10147	PRJNA46847	SAMN02603683
Streptomyces violaceusniger Tu 4113		strain: Tu 4113	653045	ASM14781v3	GCF_000147815.2	RefSeq	NCBI Prokaryotic Genome Annotation Pipeline (PGAP)	Complete Genome	10657107	11138313	2011-08-23	9569	PRJNA43031	SAMN00016986
Streptomyces clavuligerus		strain: ATCC 27064	1901	Scla_1.0	GCF_000148465.1	RefSeq	NCBI Prokaryotic Genome Annotation Pipeline (PGAP)	Chromosome	203387	9143376	2010-09-24	7608	PRJNA19249	SAMN02470183
Streptomyces sp. Mg1		strain: Mg1	465541	ASM15488v1	GCF_000154885.1	RefSeq	NCBI Prokaryotic Genome Annotation Pipeline (PGAP)	Scaffold	25079	7260368	2008-03-04	6715	PRJNA28547	SAMN02595219
Streptomyces sp. SPB074		strain: SPB074	465543	ASM15490v1	GCF_000154905.1	RefSeq	NCBI Prokaryotic Genome Annotation Pipeline (PGAP)	Scaffold	13132	6970553	2010-05-06	6115	PRJNA28549	SAMN02595220
Streptomyces clavuligerus		strain: ATCC 27064	1901	ASM15492v1	GCF_000154925.1	RefSeq	NCBI Prokaryotic Genome Annotation Pipeline (PGAP)	Scaffold	16887	6941735	2008-03-04	6053	PRJNA28551	SAMN02595221
Streptomyces pristinaespiralis ATCC 25486		strain: ATCC 25486	457429	ASM15494v1	GCF_000154945.1	RefSeq	NCBI Prokaryotic Genome Annotation Pipeline (PGAP)	Chromosome	17558	8133379	2010-05-28	7211	PRJNA28553	SAMN02595222
Streptomyces sviceus ATCC 29083		strain: ATCC 29083	463191	ASM15496v1	GCF_000154965.1	RefSeq	NCBI Prokaryotic Genome Annotation Pipeline (PGAP)	Chromosome	33523	9313494	2010-05-28	8626	PRJNA28555	SAMN02595223
Streptomyces viridosporus ATCC 14672		strain: ATCC 14672	566461	ASM15643v1	GCF_000156435.1	RefSeq	NCBI Prokaryotic Genome Annotation Pipeline (PGAP)	Scaffold	24170	8511919	2009-01-27	7821	PRJNA32145	SAMN02595233
Streptomyces filamentosus NRRL 15998		strain: NRRL 15998	457431	ASM15645v1	GCF_000156455.1	RefSeq	NCBI Prokaryotic Genome Annotation Pipeline (PGAP)	Scaffold	38584	7817295	2009-01-27	6966	PRJNA32147	SAMN02595234
Streptomyces albidoflavus		strain: J1074	1886	ASM15647v1	GCF_000156475.1	RefSeq	NCBI Prokaryotic Genome Annotation Pipeline (PGAP)	Scaffold	23675	6823670	2009-01-27	6063	PRJNA32149	SAMN02595235
Streptomyces filamentosus NRRL 11379		strain: NRRL 11379	457430	ASM15669v2	GCF_000156695.2	RefSeq	NCBI Prokaryotic Genome Annotation Pipeline (PGAP)	Scaffold	70660	7851943	2014-02-21	7092	PRJNA32281	SAMN02595236
Streptomyces sp. SPB78		strain: SPB78	591157	ASM15885v1	GCF_000158855.1	RefSeq	NCBI Prokaryotic Genome Annotation Pipeline (PGAP)	Scaffold	20678	7557384	2009-03-02	6454	PRJNA33597	SAMN02595296
Streptomyces sp. AA4		strain: AA4	591158	ASM15887v1	GCF_000158875.1	RefSeq	NCBI Prokaryotic Genome Annotation Pipeline (PGAP)	Scaffold	218500	9175669	2009-03-02	8574	PRJNA33599	SAMN02595297
Streptomyces sp. C		strain: C	253839	ASM15889v1	GCF_000158895.1	RefSeq	NCBI Prokaryotic Genome Annotation Pipeline (PGAP)	Scaffold	25608	8461333	2009-03-02	7687	PRJNA33601	SAMN02595298
Streptomyces himastatinicus ATCC 53653		strain: ATCC 53653	457427	ASM15891v1	GCF_000158915.1	RefSeq	NCBI Prokaryotic Genome Annotation Pipeline (PGAP)	Scaffold	27794	11030030	2009-03-02	9661	PRJNA33605	SAMN02595299
Streptomyces lividans TK24		strain: TK24	457428	ASM15893v1	GCF_000158935.1	RefSeq	NCBI Prokaryotic Genome Annotation Pipeline (PGAP)	Scaffold	49556	8318010	2009-03-02	7623	PRJNA33603	SAMN02595300
Streptomyces viridochromogenes DSM 40736		strain: DSM 40736	591159	ASM15895v1	GCF_000158955.1	RefSeq	NCBI Prokaryotic Genome Annotation Pipeline (PGAP)	Scaffold	82085	8653262	2009-03-02	7827	PRJNA33607	SAMN02595301
Streptomyces griseoflavus Tu4000		strain: Tu4000	467200	ASM15897v1	GCF_000158975.1	RefSeq	NCBI Prokaryotic Genome Annotation Pipeline (PGAP)	Scaffold	14024	8047042	2009-03-02	7201	PRJNA33609	SAMN02595302
Streptomyces sp. e14		strain: e14	645465	ASM16277v1	GCF_000162775.1	RefSeq	NCBI Prokaryotic Genome Annotation Pipeline (PGAP)	Scaffold	21378	7928946	2010-04-01	6569	PRJNA38051	SAMN02595349
Streptomyces clavuligerus		strain: ATCC 27064	1901	Strep_clav_ATCC27064	GCF_000163875.1	RefSeq	NCBI Prokaryotic Genome Annotation Pipeline (PGAP)	Chromosome	50310	8556892	2010-04-07	7065	PRJNA42475	SAMN02471788
Streptomyces sp. ACT-1		strain: XylebKG-1	1609288	ASM17717v2	GCF_000177175.2	RefSeq	NCBI Prokaryotic Genome Annotation Pipeline (PGAP)	Scaffold	6030272	8731683	2011-03-23	7484	PRJNA38279	SAMN00713595
Streptomyces sp. SirexAA-E		strain: SirexAA-E	862751	ASM17719v2	GCF_000177195.2	RefSeq	NCBI Prokaryotic Genome Annotation Pipeline (PGAP)	Complete Genome	7414440	7414440	2011-08-26	6624	PRJNA38225	SAMN02232054
Streptomyces sp. SA3_actG		strain: SA3_actG	683219	ASM17919v1	GCF_000179195.1	RefSeq	NCBI Prokaryotic Genome Annotation Pipeline (PGAP)	Contig	59002	7443083	2010-06-23	6611	PRJNA49357	SAMN02441809
Streptomyces sp. SA3_actF		strain: SA3_actF	682181	ASM17921v1	GCF_000179215.1	RefSeq	NCBI Prokaryotic Genome Annotation Pipeline (PGAP)	Contig	9224	7217762	2010-06-23	6926	PRJNA49359	SAMN02441794
Streptomyces coelicolor A3(2)		strain: A3(2)	100226	ASM20383v1	GCF_000203835.1	RefSeq	Annotation submitted by NCBI RefSeq	Complete Genome	8667507	9054847	2003-05-06	8299	PRJNA242	SAMEA1705940
Streptomyces griseoaurantiacus M045		strain: M045	996637	ASM20460v1	GCF_000204605.1	RefSeq	NCBI Prokaryotic Genome Annotation Pipeline (PGAP)	Contig	280341	7712377	2011-04-19	6847	PRJNA63573	SAMN02470039
Streptomyces sp. Tu6071		strain: Tu6071	355249	ASM21305v1	GCF_000213055.1	RefSeq	NCBI Prokaryotic Genome Annotation Pipeline (PGAP)	Chromosome	5289936	7506727	2011-05-12	6513	PRJNA63579	SAMN02470040
Streptomyces xinghaiensis S187		strain: S187	1038929	ASM22070v2	GCF_000220705.2	RefSeq	NCBI Prokaryotic Genome Annotation Pipeline (PGAP)	Complete Genome	7137891	7137891	2017-09-12	6155	PRJNA67543	SAMN02469701
Streptomyces zinciresistens K42		strain: K42	700597	ASM22552v1	GCF_000225525.1	RefSeq	NCBI Prokaryotic Genome Annotation Pipeline (PGAP)	Contig	31811	8221694	2011-09-07	7669	PRJNA71331	SAMN02471576
Streptomyces chartreusis NRRL 3882		strain: NRRL 3882	1079985	ASM22643v1	GCF_000226435.1	RefSeq		Scaffold	2832	9300607	2011-09-30		PRJNA72671	SAMN02471830
Streptomyces chartreusis NRRL 12338		strain: NRRL 12338	1079986	ASM22645v1	GCF_000226455.1	RefSeq	NCBI Prokaryotic Genome Annotation Pipeline (PGAP)	Scaffold	78086	8893692	2011-09-30	8124	PRJNA72673	SAMN02471828
Streptomyces sp. Wigar10		strain: Wigar10	1085628	ASM22699v2	GCF_000226995.1	RefSeq	NCBI Prokaryotic Genome Annotation Pipeline (PGAP)	Contig	20941	8178919	2011-09-30	7601	PRJNA73091	SAMN02472022
Streptomyces sp. W007		strain: W007	1055352	ASM23907v2	GCF_000239075.1	RefSeq	NCBI Prokaryotic Genome Annotation Pipeline (PGAP)	Contig	59300	9057348	2011-12-20	8213	PRJNA74679	SAMN02472142
Streptomyces coelicoflavus ZG0656		strain: ZG0656	1120227	ASM24183v2	GCF_000241835.1	RefSeq	NCBI Prokaryotic Genome Annotation Pipeline (PGAP)	Contig	16819	8478314	2012-01-09	8713	PRJNA78167	SAMN02471212
Streptomyces acidiscabies 84-104		strain: 84-104	1116232	ASM24271v2	GCF_000242715.1	RefSeq	NCBI Prokaryotic Genome Annotation Pipeline (PGAP)	Contig	113361	11005945	2012-01-13	9972	PRJNA77031	SAMN02471769
Streptomyces hygroscopicus subsp. jinggangensis 5008		strain: 5008	1133850	ASM24535v1	GCF_000245355.1	RefSeq	NCBI Prokaryotic Genome Annotation Pipeline (PGAP)	Complete Genome	10145833	10383684	2012-01-27	9392	PRJNA81087	SAMN02603880
Streptomyces venezuelae ATCC 10712		strain: ATCC 10712	953739	ASM25323v1	GCF_000253235.1	RefSeq	NCBI Prokaryotic Genome Annotation Pipeline (PGAP)	Chromosome	112574	8226158	2011-04-13	7487	PRJNA62209	SAMEA3138410
Streptomyces somaliensis DSM 40738		strain: DSM 40738	1134445	Ssomaliensis1	GCF_000258595.1	RefSeq	NCBI Prokaryotic Genome Annotation Pipeline (PGAP)	Contig	33216	5176903	2012-04-12	4713	PRJNA81125	SAMN02471954
Streptomyces sp. TOR3209		strain: TOR3209	1073567	ASM25989v1	GCF_000259895.1	RefSeq	NCBI Prokaryotic Genome Annotation Pipeline (PGAP)	Contig	20147	8013370	2011-12-05	7596	PRJNA71265	SAMN02469879
Streptomyces globisporus C-1027		strain: C-1027	1172567	ASM26134v2	GCF_000261345.2	RefSeq	NCBI Prokaryotic Genome Annotation Pipeline (PGAP)	Complete Genome	7608611	7783599	2016-01-04	7013	PRJNA158251	SAMN02469977
Streptomyces xiaopingdaonensis		strain: DUT 180	1565415	Streptomyces sulphureus L180, version 1.0	GCF_000262345.1	RefSeq	NCBI Prokaryotic Genome Annotation Pipeline (PGAP)	Contig	30588	6466982	2012-05-11	5768	PRJNA91113	SAMN02469700
Streptomyces auratus AGR0001		strain: AGR0001	1160718	ASM28086v2	GCF_000280865.2	RefSeq	NCBI Prokaryotic Genome Annotation Pipeline (PGAP)	Complete Genome	7901452	7901452	2021-04-21	6794	PRJNA88535	SAMN02472162
Streptomyces sp. AA1529		strain: AA1529	1203257	ASM28090v1	GCF_000280905.1	RefSeq	NCBI Prokaryotic Genome Annotation Pipeline (PGAP)	Contig	121115	7285977	2012-07-23	6320	PRJNA169173	SAMN02470041
Streptomyces tsukubensis NRRL18488		strain: NRRL18488	1114943	ASM29715v3	GCF_000297155.3	RefSeq	NCBI Prokaryotic Genome Annotation Pipeline (PGAP)	Complete Genome	7950181	8005998	2020-08-27	6615	PRJNA76771	SAMN02470052
Streptomyces sp. AA0539		strain: AA0539	1210045	ASM29763v1	GCF_000297635.1	RefSeq	NCBI Prokaryotic Genome Annotation Pipeline (PGAP)	Contig	178777	5768564	2012-09-17	5249	PRJNA170575	SAMN02470042
Streptomyces sp. S4		strain: S4	889487	ASM29771v1	GCF_000297715.1	RefSeq	NCBI Prokaryotic Genome Annotation Pipeline (PGAP)	Scaffold	84643	7613748	2011-06-23	6532	PRJEA66093	SAMEA2272132
Streptomyces sp. SM8		strain: SM8	1195457	ASM29917v2	GCF_000299175.2	RefSeq	NCBI Prokaryotic Genome Annotation Pipeline (PGAP)	Scaffold	32758	7145211	2017-12-05	6545	PRJNA167560	SAMN02471466
Streptomyces sp. SS		strain: SS	260742	ASM30261v1	GCF_000302615.1	RefSeq	NCBI Prokaryotic Genome Annotation Pipeline (PGAP)	Scaffold	255986	8119746	2012-10-03	7314	PRJNA159633	SAMN02469976
Streptomyces viridosporus T7A		strain: T7A	665577	ASM31609v1	GCF_000316095.1	RefSeq	NCBI Prokaryotic Genome Annotation Pipeline (PGAP)	Scaffold	143684	8293298	2012-12-03	7529	PRJNA63193	SAMN02261266
Streptomyces ipomoeae 91-03		strain: 91-03	698759	Sipom9103v1.0	GCF_000317595.1	RefSeq	NCBI Prokaryotic Genome Annotation Pipeline (PGAP)	Contig	26361	10403856	2012-12-06	9262	PRJNA42363	SAMN02436560
Streptomyces turgidiscabies Car8		strain: Car8	698760	Sturgcar8v1.0	GCF_000331005.1	RefSeq	NCBI Prokaryotic Genome Annotation Pipeline (PGAP)	Contig	27448	10825282	2013-01-03	9919	PRJNA42361	SAMN02436476
Streptomyces rimosus subsp. rimosus ATCC 10970		strain: ATCC 10970	1265868	ASM33118v2	GCF_000331185.2	RefSeq	NCBI Prokaryotic Genome Annotation Pipeline (PGAP)	Complete Genome	9351267	9643891	2021-03-19	8488	PRJNA182749	SAMN02471950
Streptomyces viridochromogenes Tue57		strain: Tue57	1160705	STVIR_1.0	GCF_000332625.1	RefSeq	NCBI Prokaryotic Genome Annotation Pipeline (PGAP)	Contig	56781	9687428	2013-01-22	8889	PRJNA89157	SAMN00811239
Streptomyces bottropensis ATCC 25435		strain: ATCC 25435	1054862	ASM34033v2	GCF_000340335.1	RefSeq	NCBI Prokaryotic Genome Annotation Pipeline (PGAP)	Scaffold	195186	8914727	2013-03-01	7911	PRJNA176092	SAMN02471210
Streptomyces hygroscopicus subsp. jinggangensis TL01		strain: TL01	1203460	ASM34084v1	GCF_000340845.1	RefSeq	NCBI Prokaryotic Genome Annotation Pipeline (PGAP)	Complete Genome	9840102	10077952	2013-02-19	9091	PRJNA169410	SAMN02603881
Streptomyces mobaraensis NBRC 13819 = DSM 40847		strain: DSM 40847	1223523	S.mobaraensisn 1.0	GCF_000342125.1	RefSeq	NCBI Prokaryotic Genome Annotation Pipeline (PGAP)	Contig	47194	7477811	2013-02-27	6557	PRJNA188290	SAMN02470112
Streptomyces gancidicus BKS 13-15		strain: BKS 13-15	1284664	Whole genome assembly	GCF_000342345.1	RefSeq	NCBI Prokaryotic Genome Annotation Pipeline (PGAP)	Contig	79071	7300479	2013-02-28	6717	PRJNA186841	SAMN02469981
Streptomyces davaonensis JCM 4913		strain: JCM 4913	1214101	ASM34932v1	GCF_000349325.1	RefSeq	NCBI Prokaryotic Genome Annotation Pipeline (PGAP)	Chromosome	5836073	9555950	2012-10-09	8679	PRJEB184	SAMEA2272568
Streptomyces albidoflavus		strain: J1074	1886	ASM35952v1	GCF_000359525.1	RefSeq	NCBI Prokaryotic Genome Annotation Pipeline (PGAP)	Complete Genome	6841649	6841649	2013-04-09	5977	PRJNA180996	SAMN02603310
Streptomyces sp. PAMC 26508		strain: PAMC 26508	1265601	ASM36480v1	GCF_000364805.1	RefSeq	NCBI Prokaryotic Genome Annotation Pipeline (PGAP)	Complete Genome	7526197	7630245	2013-04-15	6733	PRJNA182709	SAMN01821993
Streptomyces prunicolor NBRC 13075		strain: NBRC 13075	1312234	ASM36736v1	GCF_000367365.1	RefSeq	NCBI Prokaryotic Genome Annotation Pipeline (PGAP)	Contig	124739	11760649	2013-04-12	10903	PRJDB1071	SAMD00041815
Streptomyces sp. LaPpAH-202		strain: LaPpAH-202	1155716	ASM37322v1	GCF_000373225.1	RefSeq	NCBI Prokaryotic Genome Annotation Pipeline (PGAP)	Scaffold	406114	7004837	2013-04-23	6087	PRJNA169720	SAMN02441710
Streptomyces sp. CcalMP-8W		strain: CcalMP-8W	1155715	ASM37330v1	GCF_000373305.1	RefSeq	NCBI Prokaryotic Genome Annotation Pipeline (PGAP)	Scaffold	464790	7805445	2013-04-23	6608	PRJNA169725	SAMN02441713
Streptomyces sp. ScaeMP-e10		strain: ScaeMP-e10	1156841	ASM37340v1	GCF_000373405.1	RefSeq	NCBI Prokaryotic Genome Annotation Pipeline (PGAP)	Scaffold	822299	8075580	2013-04-23	7187	PRJNA169733	SAMN02441715
Streptomyces sp. KhCrAH-340		strain: KhCrAH-340	1157629	ASM37344v1	GCF_000373445.1	RefSeq		Scaffold	465179	8143430	2013-04-23		PRJNA169735	SAMN02441036
Streptomyces sp. FxanaD5		strain: FxanaD5	1157639	ASM37346v1	GCF_000373465.1	RefSeq	NCBI Prokaryotic Genome Annotation Pipeline (PGAP)	Scaffold	141326	7586126	2013-04-23	6992	PRJNA169738	SAMN02441716
Streptomyces sp. KhCrAH-244		strain: KhCrAH-244	1157633	ASM37350v1	GCF_000373505.1	RefSeq		Scaffold	452479	8201210	2013-04-23		PRJNA169741	SAMN02441717
Streptomyces sp. LaPpAH-165		strain: LaPpAH-165	1156843	ASM37352v1	GCF_000373525.1	RefSeq	NCBI Prokaryotic Genome Annotation Pipeline (PGAP)	Scaffold	445788	7564905	2013-04-23	6785	PRJNA169742	SAMN02440428
Streptomyces sp. HmicA12		strain: HmicA12	1156844	ASM37356v1	GCF_000373565.1	RefSeq	NCBI Prokaryotic Genome Annotation Pipeline (PGAP)	Scaffold	328392	9161949	2013-04-23	8411	PRJNA169744	SAMN02440430
Streptomyces sp. MspMP-M5		strain: MspMP-M5	1155718	ASM37358v1	GCF_000373585.1	RefSeq	NCBI Prokaryotic Genome Annotation Pipeline (PGAP)	Scaffold	159541	8596663	2013-04-23	7724	PRJNA169745	SAMN02440431
Streptomyces sp. LaPpAH-108		strain: LaPpAH-108	1155714	ASM37362v1	GCF_000373625.1	RefSeq	NCBI Prokaryotic Genome Annotation Pipeline (PGAP)	Scaffold	769204	6850887	2013-04-23	6208	PRJNA169751	SAMN02441702
Streptomyces sp. ATexAB-D23		strain: ATexAB-D23	1157635	ASM37364v1	GCF_000373645.1	RefSeq	NCBI Prokaryotic Genome Annotation Pipeline (PGAP)	Scaffold	258536	7948485	2013-04-23	7008	PRJNA169754	SAMN02441037
Streptomyces sp. BoleA5		strain: BoleA5	1157637	ASM37366v1	GCF_000373665.1	RefSeq	NCBI Prokaryotic Genome Annotation Pipeline (PGAP)	Scaffold	213543	8646873	2013-04-23	8075	PRJNA169757	SAMN02441703
Streptomyces sp. PsTaAH-124		strain: PsTaAH-124	1157638	ASM37368v1	GCF_000373685.1	RefSeq	NCBI Prokaryotic Genome Annotation Pipeline (PGAP)	Scaffold	329999	8808859	2013-04-23	7653	PRJNA169758	SAMN02441038
Streptomyces sp. FxanaC1		strain: FxanaC1	1157640	ASM37562v1	GCF_000375625.1	RefSeq	NCBI Prokaryotic Genome Annotation Pipeline (PGAP)	Contig	299381	7846427	2013-04-20	6932	PRJNA169746	SAMN02440408
Streptomyces sp. LaPpAH-95		strain: LaPpAH-95	1157632	ASM37572v1	GCF_000375725.1	RefSeq	NCBI Prokaryotic Genome Annotation Pipeline (PGAP)	Contig	490467	7564593	2013-04-20	6786	PRJNA169759	SAMN02441060
Streptomyces hokutonensis		strain: R1-NS-10	1306990	ASM37656v1	GCF_000376565.1	RefSeq	NCBI Prokaryotic Genome Annotation Pipeline (PGAP)	Contig	135550	11828360	2013-04-12	10888	PRJDB1072	SAMD00041833
Streptomyces sulphureus DSM 40104		strain: DSM 40104	1123321	ASM38102v1	GCF_000381025.1	RefSeq	NCBI Prokaryotic Genome Annotation Pipeline (PGAP)	Scaffold	354595	7104952	2013-04-24	6194	PRJNA182442	SAMN02440478
Streptomyces sp. DvalAA-83		strain: DvalAA-83	1155717	ASM38274v1	GCF_000382745.1	RefSeq	NCBI Prokaryotic Genome Annotation Pipeline (PGAP)	Contig	700513	7452860	2013-04-25	6680	PRJNA169752	SAMN02441645
Streptomyces bottropensis ATCC 25435		strain: ATCC 25435	1054862	ASM38359v1	GCF_000383595.1	RefSeq	NCBI Prokaryotic Genome Annotation Pipeline (PGAP)	Scaffold	4831231	8955726	2013-04-26	7906	PRJNA104983	SAMN02261243
Streptomyces canus 299MFChir4.1		strain: 299MFChir4.1	1172183	ASM38361v1	GCF_000383615.1	RefSeq	NCBI Prokaryotic Genome Annotation Pipeline (PGAP)	Scaffold	167116	10479972	2013-04-26	9773	PRJNA187948	SAMN02440519
Streptomyces sp. 303MFCol5.2		strain: 303MFCol5.2	1172181	ASM38363v1	GCF_000383635.1	RefSeq	NCBI Prokaryotic Genome Annotation Pipeline (PGAP)	Scaffold	224806	9550898	2013-04-26	8469	PRJNA187949	SAMN02441630
Streptomyces sp. 351MFTsu5.1		strain: 351MFTsu5.1	1172180	ASM38365v1	GCF_000383655.1	RefSeq	NCBI Prokaryotic Genome Annotation Pipeline (PGAP)	Scaffold	428484	9330122	2013-04-26	8470	PRJNA187950	SAMN02441631
Streptomyces sp. Amel2xE9		strain: Amel2xE9	1157634	ASM38393v1	GCF_000383935.1	RefSeq	NCBI Prokaryotic Genome Annotation Pipeline (PGAP)	Scaffold	238484	8252435	2013-04-26	7237	PRJNA169737	SAMN02441313
Streptomyces purpureus KA281		strain: KA281	1054860	ASM38417v1	GCF_000384175.1	RefSeq	NCBI Prokaryotic Genome Annotation Pipeline (PGAP)	Scaffold	573188	7458334	2013-04-26	6863	PRJNA157921	SAMN02261248
Streptomyces microflavus DSM 40593		strain: DSM 40593	1303692	ASM38594v1	GCF_000385945.1	RefSeq	NCBI Prokaryotic Genome Annotation Pipeline (PGAP)	Complete Genome	7905758	7905758	2013-05-01	7050	PRJNA192408	SAMN02603305
Streptomyces lividans 1326		strain: 1326	1200984	Streptomyces lividans 1326	GCF_000403665.1	RefSeq	NCBI Prokaryotic Genome Annotation Pipeline (PGAP)	Chromosome	213650	8496762	2013-06-04	7752	PRJNA168962	SAMN02469606
Streptomyces noursei CCRC 11814		strain: CCRC 11814	1316445	SAlb2	GCF_000403765.2	RefSeq	NCBI Prokaryotic Genome Annotation Pipeline (PGAP)	Contig	75627	9304371	2013-08-02	8272	PRJNA196135	SAMN02471960
Streptomyces sp. FXJ7.023		strain: FXJ7.023	579932	Streptomyces sp. FXJ7.023	GCF_000404005.1	RefSeq	NCBI Prokaryotic Genome Annotation Pipeline (PGAP)	Contig	312303	8215649	2013-05-31	7249	PRJNA189794	SAMN02470037
Streptomyces sp. HGB0020		strain: HGB0020	1078086	Stre_sp_HGB0020_V1	GCF_000411315.1	RefSeq	NCBI Prokaryotic Genome Annotation Pipeline (PGAP)	Scaffold	429775	9361238	2013-06-14	8586	PRJNA72491	SAMN02596734
Streptomyces sp. HPH0547		strain: HPH0547	1203592	Stre_sp_HPH0547_V1	GCF_000411495.1	RefSeq	NCBI Prokaryotic Genome Annotation Pipeline (PGAP)	Scaffold	260758	7887973	2013-06-14	6653	PRJNA169487	SAMN02596979
Streptomyces sp. Mg1		strain: Mg1	465541	ASM41226v2	GCF_000412265.2	RefSeq	NCBI Prokaryotic Genome Annotation Pipeline (PGAP)	Complete Genome	7868178	8716193	2015-06-09	7821	PRJNA207881	SAMN02471086
Streptomyces aurantiacus JA 4570		strain: JA 4570	1286094	STRAU	GCF_000414115.1	RefSeq	NCBI Prokaryotic Genome Annotation Pipeline (PGAP)	Contig	32382	8762126	2013-06-24	7921	PRJNA186840	SAMN01893928
Streptomyces afghaniensis 772		strain: 772	1283301	STAFG	GCF_000415505.1	RefSeq	NCBI Prokaryotic Genome Annotation Pipeline (PGAP)	Scaffold	23010	9848774	2013-06-27	10095	PRJNA186688	SAMN01893930
Streptomyces rapamycinicus NRRL 5491		strain: NRRL 5491	1343740	ASM41845v1	GCF_000418455.1	RefSeq	NCBI Prokaryotic Genome Annotation Pipeline (PGAP)	Chromosome	59914	12700734	2013-07-08	10483	PRJNA207502	SAMN02604192
Streptomyces sp. 142MFCol3.1		strain: 142MFCol3.1	1172179	ASM42494v1	GCF_000424945.1	RefSeq	NCBI Prokaryotic Genome Annotation Pipeline (PGAP)	Scaffold	283296	9726042	2013-07-11	8771	PRJNA187960	SAMN02440811
Streptomyces flavidovirens DSM 40150		strain: DSM 40150	1123319	ASM42908v1	GCF_000429085.1	RefSeq	NCBI Prokaryotic Genome Annotation Pipeline (PGAP)	Scaffold	241428	7070406	2013-07-15	6528	PRJNA185371	SAMN02440879
Streptomyces collinus Tu 365		strain: Tu 365	1214242	ASM44487v1	GCF_000444875.1	RefSeq	NCBI Prokaryotic Genome Annotation Pipeline (PGAP)	Complete Genome	8272925	8377286	2013-08-06	7332	PRJNA171216	SAMN02603029
Streptomyces sp. AW19M42			1379686	STREPTOMYCES1	GCF_000470535.1	RefSeq	NCBI Prokaryotic Genome Annotation Pipeline (PGAP)	Contig	22845	8008792	2013-09-13	7525	PRJEB4258	SAMEA2272178
Streptomyces thermolilacinus SPC6		strain: SPC6	1306406	ASM47860v2	GCF_000478605.2	RefSeq	NCBI Prokaryotic Genome Annotation Pipeline (PGAP)	Contig	6424956	6448617	2016-09-28	5706	PRJNA193392	SAMN02116697
Streptomyces sp. GBA 94-10 4N24		strain: GBA 94-10	1218177	GB94_v2	GCF_000495635.2	RefSeq	NCBI Prokaryotic Genome Annotation Pipeline (PGAP)	Complete Genome	7025021	7223458	2022-10-12	6294	PRJNA171847	SAMN02469388
Streptomyces sp. PVA_94-07		strain: PVA 94-07	1225337	PVA94-07.23	GCF_000495755.1	RefSeq	NCBI Prokaryotic Genome Annotation Pipeline (PGAP)	Chromosome	559062	7106149	2013-11-07	6157	PRJNA171846	SAMN02469391
Streptomyces niveus NCIMB 11891		strain: NCIMB 11891	1352941	S.niveus_v1	GCF_000497425.1	RefSeq	NCBI Prokaryotic Genome Annotation Pipeline (PGAP)	Chromosome	59041	8726876	2013-11-27	7929	PRJNA210149	SAMN02469390
Streptomyces roseochromogenus subsp. oscitans DS 12.976		strain: DS 12.976	1352936	S.roseochromogenes_v1	GCF_000497445.1	RefSeq	NCBI Prokaryotic Genome Annotation Pipeline (PGAP)	Chromosome	41748	9782257	2013-11-27	9102	PRJNA210150	SAMN02469393
Streptomyces sp. HCCB10043		strain: HCCB10043	1396518	HCCB10043	GCF_000498935.1	RefSeq	NCBI Prokaryotic Genome Annotation Pipeline (PGAP)	Contig	6247	6687533	2013-11-25	7071	PRJNA217952	SAMN02470969
Streptomyces sp. GXT6		strain: GXT6	711393	Streptomyces sp. GXT6 version 1	GCF_000500635.1	RefSeq		Scaffold	202291	7271832	2013-12-03		PRJNA178392	SAMN02399968
Streptomyces noursei PD-1		strain: PD-1	1395572	Velvet for version 02 of Streptomyces albulus PD-1	GCF_000504065.1	RefSeq	NCBI Prokaryotic Genome Annotation Pipeline (PGAP)	Contig	67182	9427044	2014-03-17	8413	PRJNA217850	SAMN02470570
Streptomyces exfoliatus DSM 41693		strain: DSM 41693	1440059	StrExf1.0	GCF_000518045.1	RefSeq	NCBI Prokaryotic Genome Annotation Pipeline (PGAP)	Contig	46890	8847593	2014-01-13	8303	PRJNA232297	SAMN02597357
Streptomyces sp. PRh5		strain: PRh5	1158056	Streptomyces sp. PRh5 version1.0	GCF_000590515.1	RefSeq	NCBI Prokaryotic Genome Annotation Pipeline (PGAP)	Contig	95768	11084188	2014-03-12	9410	PRJNA233446	SAMN02951919
Streptomyces sp. Tu 6176		strain: Tu 6176	1470557	Tu61761.0	GCF_000611795.1	RefSeq	NCBI Prokaryotic Genome Annotation Pipeline (PGAP)	Scaffold	10531	8820073	2014-04-02	7895	PRJNA239680	SAMN02666786
Streptomyces sp. PCS3-D2		isolate: P1, strain: PCS3-D2	1460244	ASM61254v2	GCF_000612545.2	RefSeq	NCBI Prokaryotic Genome Annotation Pipeline (PGAP)	Complete Genome	7512055	7628241	2023-08-03	6861	PRJNA236535	SAMN02597788
Streptomyces sp. SolWspMP-sol2th		strain: SolWspMP-sol2th	1157636	ASM64787v1	GCF_000647875.1	RefSeq	NCBI Prokaryotic Genome Annotation Pipeline (PGAP)	Scaffold	530441	7654598	2014-04-23	6475	PRJNA169755	SAMN02951871
Streptomyces sp. UNC401CLCol		strain: UNC401CLCol	1449077	ASM68676v1	GCF_000686765.1	RefSeq	NCBI Prokaryotic Genome Annotation Pipeline (PGAP)	Scaffold	246463	7336835	2014-05-08	6722	PRJNA234927	SAMN02743369
Streptomyces noursei		strain: NK660	1971	ASM69523v1	GCF_000695235.1	RefSeq	NCBI Prokaryotic Genome Annotation Pipeline (PGAP)	Complete Genome	9360281	9372401	2014-05-20	8266	PRJNA242787	SAMN02709029
Streptomyces olindensis		strain: DAUFPE 5622	358823	SoWt_assembly	GCF_000696115.1	RefSeq	NCBI Prokaryotic Genome Annotation Pipeline (PGAP)	Contig	245703	9381854	2014-05-27	8544	PRJNA242835	SAMN02726841
Streptomyces leeuwenhoekii		strain: C34	1437453	StrepLeeu1.0	GCF_000696595.1	RefSeq	NCBI Prokaryotic Genome Annotation Pipeline (PGAP)	Scaffold	21028	7854862	2014-05-30	7158	PRJNA231986	SAMN02808814
Streptomyces sp. NTK 937		strain: NTK 937	1487711	NTK937	GCF_000698495.1	RefSeq	NCBI Prokaryotic Genome Annotation Pipeline (PGAP)	Contig	7003153	7444861	2014-06-05	6578	PRJNA244371	SAMN02725841
Streptomyces wadayamensis		strain: A23	141454	LGO_A23_AS7	GCF_000698945.1	RefSeq	NCBI Prokaryotic Genome Annotation Pipeline (PGAP)	Scaffold	15752	7056006	2014-06-06	6627	PRJNA241453	SAMN02692260
Streptomyces xinghaiensis		strain: ATCC 19609	1038928	ASM70000v2	GCF_000700005.2	RefSeq	NCBI Prokaryotic Genome Annotation Pipeline (PGAP)	Contig	358441	7741732	2018-10-07	6563	PRJNA244372	SAMN02777962
Streptomyces sp. CNS654		strain: CNS654	1506995	ASM70236v1	GCF_000702365.1	RefSeq	NCBI Prokaryotic Genome Annotation Pipeline (PGAP)	Scaffold	297355	8340747	2014-06-11	7342	PRJNA239507	SAMN02841233
Streptomyces rimosus R6-500		strain: R6-500	1421017	ASM70792v2	GCF_000707925.2	RefSeq	NCBI Prokaryotic Genome Annotation Pipeline (PGAP)	Chromosome	1178250	8919161	2019-12-18	7876	PRJNA227408	SAMN02721380
Streptomyces rimosus		strain: R6-500MV9	1927	mv9-51	GCF_000707945.1	RefSeq	NCBI Prokaryotic Genome Annotation Pipeline (PGAP)	Scaffold	80828	8197540	2014-06-13	7280	PRJNA242829	SAMN02730067
Streptomyces rimosus		strain: R6-500MV9-R8	1927	rev-51	GCF_000707965.1	RefSeq	NCBI Prokaryotic Genome Annotation Pipeline (PGAP)	Scaffold	94478	8386169	2014-06-13	7641	PRJNA242833	SAMN02730068
Streptomyces griseorubens		strain: JSD-1	66897	JSD	GCF_000709915.1	RefSeq	NCBI Prokaryotic Genome Annotation Pipeline (PGAP)	Scaffold	53294	7668630	2014-06-18	7028	PRJNA243545	SAMN02715572
Streptomyces lavendulae		strain: Fujisawa #8006	1914	ASM71562v1	GCF_000715625.1	RefSeq	NCBI Prokaryotic Genome Annotation Pipeline (PGAP)	Scaffold	6008	6211247	2014-07-01	6693	PRJNA238534	SAMN02645286
Streptomyces flavotricini		strain: NRRL B-5419	66888	ASM71570v1	GCF_000715705.1	RefSeq	NCBI Prokaryotic Genome Annotation Pipeline (PGAP)	Scaffold	6390	6996516	2014-07-01	7289	PRJNA238534	SAMN02645296
Streptomyces californicus		strain: NRRL B-3320	67351	ASM71574v1	GCF_000715745.1	RefSeq	NCBI Prokaryotic Genome Annotation Pipeline (PGAP)	Scaffold	8258	8023053	2014-07-01	7669	PRJNA238534	SAMN02645302
Streptomyces natalensis		strain: NRRL B-5314	68242	ASM71576v1	GCF_000715765.1	RefSeq		Scaffold	6113	9180941	2014-07-01		PRJNA238534	SAMN02645306
Streptomyces decoyicus		strain: NRRL ISP-5087	249567	ASM71577v1	GCF_000715775.1	RefSeq		Scaffold	5097	9029572	2014-07-01		PRJNA238534	SAMN02645307
Streptomyces monomycini		strain: NRRL B-24309	371720	ASM71584v1	GCF_000715845.1	RefSeq	NCBI Prokaryotic Genome Annotation Pipeline (PGAP)	Scaffold	37182	9111622	2014-07-01	8104	PRJNA238534	SAMN02645312
Streptomyces pyridomyceticus		strain: NRRL B-2517	68260	ASM71601v1	GCF_000716015.1	RefSeq		Scaffold	6070	7803610	2014-07-01		PRJNA238534	SAMN02645342
Streptomyces baarnensis		strain: NRRL B-2842	66872	ASM71602v1	GCF_000716025.1	RefSeq	NCBI Prokaryotic Genome Annotation Pipeline (PGAP)	Scaffold	63774	8227069	2014-07-01	7395	PRJNA238534	SAMN02645350
Streptomyces californicus		strain: NRRL ISP-5058	67351	ASM71606v1	GCF_000716065.1	RefSeq		Scaffold	6084	8381474	2014-07-01		PRJNA238534	SAMN02645358
Streptomyces peruviensis		strain: NRRL ISP-5592	68253	ASM71616v1	GCF_000716165.1	RefSeq		Scaffold	7219	9901408	2014-07-01		PRJNA238534	SAMN02645374
Streptomyces resistomycificus		strain: NRRL ISP-5133	67356	ASM71621v1	GCF_000716215.1	RefSeq	NCBI Prokaryotic Genome Annotation Pipeline (PGAP)	Scaffold	9053	9462133	2014-07-01	9351	PRJNA238534	SAMN02645381
Streptomyces sp. NRRL WC-3641		strain: NRRL WC-3641	1463927	ASM71631v1	GCF_000716315.1	RefSeq		Scaffold	7189	9747108	2014-07-03		PRJNA238534	SAMN02645393
Streptomyces sp. NRRL S-118		strain: NRRL S-118	1463881	ASM71633v1	GCF_000716335.1	RefSeq	NCBI Prokaryotic Genome Annotation Pipeline (PGAP)	Scaffold	89009	7925788	2014-07-03	7294	PRJNA238534	SAMN02645392
Streptomyces xylophagus		strain: NRRL B-12029	285514	ASM71643v1	GCF_000716435.1	RefSeq	NCBI Prokaryotic Genome Annotation Pipeline (PGAP)	Contig	356030	11386825	2014-07-01	10440	PRJNA238534	SAMN02645193
Streptomyces wedmorensis		strain: NRRL 3426	43759	ASM71644v1	GCF_000716445.1	RefSeq	NCBI Prokaryotic Genome Annotation Pipeline (PGAP)	Contig	125151	9380839	2014-07-01	8464	PRJNA238534	SAMN02645189
Streptomyces sp. NRRL B-11253		strain: NRRL B-11253	1463826	ASM71645v1	GCF_000716455.1	RefSeq	NCBI Prokaryotic Genome Annotation Pipeline (PGAP)	Contig	167875	8864755	2014-07-01	7728	PRJNA238534	SAMN02645192
Streptomyces bikiniensis		strain: NRRL B-1049	1896	ASM71646v1	GCF_000716465.1	RefSeq	NCBI Prokaryotic Genome Annotation Pipeline (PGAP)	Contig	118881	7390663	2014-07-01	6606	PRJNA238534	SAMN02645190
Streptomyces rimosus subsp. rimosus		strain: NRRL B-16073	132474	ASM71651v1	GCF_000716515.1	RefSeq	NCBI Prokaryotic Genome Annotation Pipeline (PGAP)	Contig	199375	9386539	2014-07-01	8245	PRJNA238534	SAMN02645202
Streptomyces graminis		strain: NRRL B-1570	1464081	ASM71652v1	GCF_000716525.1	RefSeq	NCBI Prokaryotic Genome Annotation Pipeline (PGAP)	Contig	166038	7867602	2014-07-01	6809	PRJNA238534	SAMN02645198
Streptomyces flaveolus		strain: NRRL B-1589	67297	ASM71653v1	GCF_000716535.1	RefSeq	NCBI Prokaryotic Genome Annotation Pipeline (PGAP)	Contig	194920	10347389	2014-07-01	9439	PRJNA238534	SAMN02645200
Streptomyces sp. NRRL F-525		strain: NRRL F-525	1463861	ASM71660v1	GCF_000716605.1	RefSeq	NCBI Prokaryotic Genome Annotation Pipeline (PGAP)	Contig	208591	10943254	2014-07-01	9895	PRJNA238534	SAMN02645279
Streptomyces sp. NRRL F-6674		strain: NRRL F-6674	1463877	ASM71661v1	GCF_000716615.1	RefSeq	NCBI Prokaryotic Genome Annotation Pipeline (PGAP)	Contig	110620	8220191	2014-07-01	7432	PRJNA238534	SAMN02645280
Streptomyces bikiniensis		strain: NRRL ISP-5580	1896	ASM71662v1	GCF_000716625.1	RefSeq	NCBI Prokaryotic Genome Annotation Pipeline (PGAP)	Contig	142934	7391008	2014-07-01	6764	PRJNA238534	SAMN02645284
Streptomyces alboflavus		strain: NRRL B-2373	67267	ASM71667v1	GCF_000716675.1	RefSeq	NCBI Prokaryotic Genome Annotation Pipeline (PGAP)	Contig	134286	9717375	2014-07-01	8327	PRJNA238534	SAMN02645294
Streptomyces virginiae		strain: NRRL B-8091	1961	ASM71668v1	GCF_000716685.1	RefSeq	NCBI Prokaryotic Genome Annotation Pipeline (PGAP)	Contig	171873	9185056	2014-07-01	8590	PRJNA238534	SAMN02645303
Streptomyces rimosus subsp. rimosus		strain: NRRL B-8076	132474	ASM71674v1	GCF_000716745.1	RefSeq	NCBI Prokaryotic Genome Annotation Pipeline (PGAP)	Contig	178926	8415612	2014-07-01	7516	PRJNA238534	SAMN02645311
Streptomyces yerevanensis		strain: NRRL B-16943	66378	ASM71680v1	GCF_000716805.1	RefSeq	NCBI Prokaryotic Genome Annotation Pipeline (PGAP)	Contig	150519	10925884	2014-07-01	10226	PRJNA238534	SAMN02645188
Streptomyces olivaceus		strain: NRRL B-1125	47716	ASM71681v1	GCF_000716815.1	RefSeq	NCBI Prokaryotic Genome Annotation Pipeline (PGAP)	Contig	518301	7397654	2014-07-01	6569	PRJNA238534	SAMN02645191
Streptomyces capuensis		strain: NRRL B-12337	1464056	ASM71684v1	GCF_000716845.1	RefSeq	NCBI Prokaryotic Genome Annotation Pipeline (PGAP)	Contig	178168	9329832	2014-07-01	8307	PRJNA238534	SAMN02645194
Streptomyces novaecaesareae		strain: NRRL B-1267	68244	ASM71687v1	GCF_000716875.1	RefSeq	NCBI Prokaryotic Genome Annotation Pipeline (PGAP)	Contig	73927	7427993	2014-07-01	6642	PRJNA238534	SAMN02645195
Streptomyces alboviridis		strain: NRRL B-1579	67269	ASM71693v1	GCF_000716935.1	RefSeq	NCBI Prokaryotic Genome Annotation Pipeline (PGAP)	Contig	264758	8571085	2014-07-01	7906	PRJNA238534	SAMN02645199
Streptomyces albus subsp. albus		strain: NRRL B-16041	67257	ASM71694v1	GCF_000716945.1	RefSeq	NCBI Prokaryotic Genome Annotation Pipeline (PGAP)	Contig	270363	7978071	2014-07-01	7178	PRJNA238534	SAMN02645201
Streptomyces brasiliensis		strain: NRRL B-1626	1954	ASM71701v1	GCF_000717015.1	RefSeq	NCBI Prokaryotic Genome Annotation Pipeline (PGAP)	Contig	247510	7781346	2014-07-01	6824	PRJNA238534	SAMN02645206
Streptomyces atroolivaceus		strain: NRRL ISP-5137	66869	ASM71702v1	GCF_000717025.1	RefSeq	NCBI Prokaryotic Genome Annotation Pipeline (PGAP)	Contig	332139	8216207	2014-07-01	7321	PRJNA238534	SAMN02645281
Streptomyces iakyrus		strain: NRRL ISP-5482	68219	ASM71705v1	GCF_000717055.1	RefSeq	NCBI Prokaryotic Genome Annotation Pipeline (PGAP)	Contig	287302	9127873	2014-07-01	8617	PRJNA238534	SAMN02645283
Streptomyces fulvoviridis		strain: NRRL ISP-5210	66891	ASM71706v1	GCF_000717065.1	RefSeq	NCBI Prokaryotic Genome Annotation Pipeline (PGAP)	Contig	518276	7398515	2014-07-01	6608	PRJNA238534	SAMN02645282
Streptomyces sp. NRRL WC-3744		strain: NRRL WC-3744	1463935	ASM71709v1	GCF_000717095.1	RefSeq	NCBI Prokaryotic Genome Annotation Pipeline (PGAP)	Contig	185979	9978301	2014-07-01	9150	PRJNA238534	SAMN02645285
Streptomyces anulatus		strain: NRRL B-3362	1892	ASM71710v1	GCF_000717105.1	RefSeq	NCBI Prokaryotic Genome Annotation Pipeline (PGAP)	Contig	201367	8402693	2014-07-01	7803	PRJNA238534	SAMN02645293
Streptomyces vinaceus		strain: NRRL ISP-5257	1960	ASM71721v1	GCF_000717215.1	RefSeq	NCBI Prokaryotic Genome Annotation Pipeline (PGAP)	Contig	354546	8062003	2014-07-01	7203	PRJNA238534	SAMN02645316
[Kitasatospora] papulosa		strain: NRRL B-16504	1464011	ASM71724v1	GCF_000717245.1	RefSeq	NCBI Prokaryotic Genome Annotation Pipeline (PGAP)	Contig	625243	7568795	2014-07-01	6790	PRJNA238534	SAMN02645317
Streptomyces rimosus subsp. rimosus		strain: NRRL ISP-5260	132474	ASM71728v1	GCF_000717285.1	RefSeq	NCBI Prokaryotic Genome Annotation Pipeline (PGAP)	Contig	199295	9589920	2014-07-01	8533	PRJNA238534	SAMN02645319
Streptomyces lydicus		strain: NRRL ISP-5461	47763	ASM71734v1	GCF_000717345.1	RefSeq	NCBI Prokaryotic Genome Annotation Pipeline (PGAP)	Contig	181980	8181439	2014-07-01	7407	PRJNA238534	SAMN02645328
Streptomyces albidoflavus		strain: NRRL B-2307	1886	ASM71737v1	GCF_000717375.1	RefSeq	NCBI Prokaryotic Genome Annotation Pipeline (PGAP)	Contig	186085	7202597	2014-07-01	6443	PRJNA238534	SAMN02645337
Streptomyces flavochromogenes		strain: NRRL B-2684	68199	ASM71759v1	GCF_000717595.1	RefSeq	NCBI Prokaryotic Genome Annotation Pipeline (PGAP)	Contig	235906	8884918	2014-07-02	8112	PRJNA238534	SAMN02645343
Streptomyces sp. NRRL B-12105		strain: NRRL B-12105	1463827	ASM71763v1	GCF_000717635.1	RefSeq	NCBI Prokaryotic Genome Annotation Pipeline (PGAP)	Contig	89962	8119530	2014-07-02	7202	PRJNA238534	SAMN02645351
Streptomyces californicus		strain: NRRL B-2098	67351	ASM71764v1	GCF_000717645.1	RefSeq	NCBI Prokaryotic Genome Annotation Pipeline (PGAP)	Contig	251927	7785545	2014-07-02	6848	PRJNA238534	SAMN02645354
Streptomyces katrae		strain: NRRL B-16271	68223	ASM71765v1	GCF_000717655.1	RefSeq	NCBI Prokaryotic Genome Annotation Pipeline (PGAP)	Contig	193099	8582897	2014-07-02	7891	PRJNA238534	SAMN02645353
Streptomyces californicus		strain: NRRL 2423	67351	ASM71766v1	GCF_000717665.1	RefSeq	NCBI Prokaryotic Genome Annotation Pipeline (PGAP)	Contig	393199	7896344	2014-07-02	6859	PRJNA238534	SAMN02645357
Streptomyces sp. NRRL B-24484		strain: NRRL B-24484	1463833	ASM71771v1	GCF_000717715.1	RefSeq	NCBI Prokaryotic Genome Annotation Pipeline (PGAP)	Contig	140273	8863434	2014-07-02	8253	PRJNA238534	SAMN02645363
Streptomyces pyridomyceticus		strain: NRRL ISP-5024	68260	ASM71772v1	GCF_000717725.1	RefSeq	NCBI Prokaryotic Genome Annotation Pipeline (PGAP)	Contig	107132	6312990	2014-07-02	5634	PRJNA238534	SAMN02645379
Streptomyces griseoluteus		strain: NRRL ISP-5360	29306	ASM71773v1	GCF_000717735.1	RefSeq	NCBI Prokaryotic Genome Annotation Pipeline (PGAP)	Contig	111996	8103281	2014-07-02	7587	PRJNA238534	SAMN02645385
Streptomyces violens		strain: NRRL ISP-5597	66377	ASM71774v1	GCF_000717745.1	RefSeq	NCBI Prokaryotic Genome Annotation Pipeline (PGAP)	Contig	355841	7941520	2014-07-02	7068	PRJNA238534	SAMN02645388
Streptomyces griseus subsp. griseus		strain: NRRL WC-3480	67263	ASM71779v1	GCF_000717795.1	RefSeq	NCBI Prokaryotic Genome Annotation Pipeline (PGAP)	Contig	457602	8329687	2014-07-02	7274	PRJNA238534	SAMN02645398
Streptomyces sp. NRRL WC-3702		strain: NRRL WC-3702	1463929	ASM71780v1	GCF_000717805.1	RefSeq	NCBI Prokaryotic Genome Annotation Pipeline (PGAP)	Contig	111583	9519524	2014-07-02	8480	PRJNA238534	SAMN02645409
Streptomyces rimosus subsp. rimosus		strain: NRRL WC-3924	132474	ASM71781v1	GCF_000717815.1	RefSeq	NCBI Prokaryotic Genome Annotation Pipeline (PGAP)	Contig	105458	9593305	2014-07-02	8419	PRJNA238534	SAMN02645403
Streptomyces violaceoruber		strain: NRRL S-12	1935	ASM71784v1	GCF_000717845.1	RefSeq	NCBI Prokaryotic Genome Annotation Pipeline (PGAP)	Contig	148200	8489968	2014-07-02	7769	PRJNA238534	SAMN02645411
Streptomyces sp. NRRL S-455		strain: NRRL S-455	1463908	ASM71787v1	GCF_000717875.1	RefSeq	NCBI Prokaryotic Genome Annotation Pipeline (PGAP)	Contig	198010	8232740	2014-07-02	7597	PRJNA238534	SAMN02645426
Streptomyces sp. NRRL WC-3744		strain: NRRL WC-3744	1463935	ASM71789v1	GCF_000717895.1	RefSeq	NCBI Prokaryotic Genome Annotation Pipeline (PGAP)	Contig	185581	9962335	2014-07-02	9076	PRJNA238534	SAMN02645416
Streptomyces sp. NRRL S-244		strain: NRRL S-244	1463897	ASM71791v1	GCF_000717915.1	RefSeq	NCBI Prokaryotic Genome Annotation Pipeline (PGAP)	Contig	256259	7096454	2014-07-02	6391	PRJNA238534	SAMN02645430
Streptomyces sp. NRRL S-241		strain: NRRL S-241	1463896	ASM71792v1	GCF_000717925.1	RefSeq	NCBI Prokaryotic Genome Annotation Pipeline (PGAP)	Contig	176453	8768483	2014-07-02	8059	PRJNA238534	SAMN02645431
Streptomyces sp. NRRL S-920		strain: NRRL S-920	1463921	ASM71794v1	GCF_000717945.1	RefSeq	NCBI Prokaryotic Genome Annotation Pipeline (PGAP)	Contig	122830	8247846	2014-07-02	7436	PRJNA238534	SAMN02645438
Streptomyces purpeochromogenes		strain: NRRL B-3012	1464077	ASM71796v1	GCF_000717965.1	RefSeq	NCBI Prokaryotic Genome Annotation Pipeline (PGAP)	Contig	178044	7887122	2014-07-02	6959	PRJNA238534	SAMN02645443
Streptomyces violaceorubidus		strain: NRRL B-16381	284042	ASM71799v1	GCF_000717995.1	RefSeq	NCBI Prokaryotic Genome Annotation Pipeline (PGAP)	Contig	176436	7651467	2014-07-02	6978	PRJNA238534	SAMN02645210
Streptomyces catenulae		strain: NRRL B-2342	66875	ASM71801v1	GCF_000718015.1	RefSeq	NCBI Prokaryotic Genome Annotation Pipeline (PGAP)	Contig	174156	7046907	2014-07-02	6125	PRJNA238534	SAMN02645222
Streptomyces scopuliridis RB72		strain: NRRL B-24574	1440053	ASM71809v1	GCF_000718095.1	RefSeq	NCBI Prokaryotic Genome Annotation Pipeline (PGAP)	Contig	275119	8243500	2014-07-02	7248	PRJNA238534	SAMN02645233
Streptomyces cyaneofuscatus		strain: NRRL B-2570	66883	ASM71813v1	GCF_000718135.1	RefSeq	NCBI Prokaryotic Genome Annotation Pipeline (PGAP)	Contig	353815	7899007	2014-07-02	7178	PRJNA238534	SAMN02645238
Streptomyces lavendulae subsp. lavendulae		strain: NRRL B-2774	58340	ASM71815v1	GCF_000718155.1	RefSeq	NCBI Prokaryotic Genome Annotation Pipeline (PGAP)	Contig	164157	8466185	2014-07-02	7972	PRJNA238534	SAMN02645248
Streptomyces fulvoviolaceus		strain: NRRL B-2870	285535	ASM71816v1	GCF_000718165.1	RefSeq	NCBI Prokaryotic Genome Annotation Pipeline (PGAP)	Contig	163841	11584616	2014-07-02	10754	PRJNA238534	SAMN02645250
Streptomyces exfoliatus		strain: NRRL B-2924	1905	ASM71817v1	GCF_000718175.1	RefSeq	NCBI Prokaryotic Genome Annotation Pipeline (PGAP)	Contig	239487	8618209	2014-07-02	8763	PRJNA238534	SAMN02645253
Streptomyces griseus subsp. rhodochrous		strain: NRRL B-2931	285575	ASM71820v1	GCF_000718205.1	RefSeq	NCBI Prokaryotic Genome Annotation Pipeline (PGAP)	Contig	268909	8030720	2014-07-02	7088	PRJNA238534	SAMN02645256
Streptomyces griseus subsp. rhodochrous		strain: NRRL B-2932	285575	ASM71823v1	GCF_000718235.1	RefSeq	NCBI Prokaryotic Genome Annotation Pipeline (PGAP)	Contig	246180	7836951	2014-07-02	6824	PRJNA238534	SAMN02645257
Streptomyces californicus		strain: NRRL B-2988	67351	ASM71824v1	GCF_000718245.1	RefSeq	NCBI Prokaryotic Genome Annotation Pipeline (PGAP)	Contig	408175	7783343	2014-07-02	6829	PRJNA238534	SAMN02645258
Streptomyces capuensis		strain: NRRL B-3501	1464056	ASM71829v1	GCF_000718295.1	RefSeq	NCBI Prokaryotic Genome Annotation Pipeline (PGAP)	Contig	140407	9439884	2014-07-02	8529	PRJNA238534	SAMN02645264
Streptomyces niger		strain: NRRL B-3857	66373	ASM71830v1	GCF_000718305.1	RefSeq	NCBI Prokaryotic Genome Annotation Pipeline (PGAP)	Contig	381655	8485418	2014-07-02	7591	PRJNA238534	SAMN02645268
Streptomyces griseofuscus		strain: NRRL B-5429	146922	ASM71831v1	GCF_000718315.1	RefSeq	NCBI Prokaryotic Genome Annotation Pipeline (PGAP)	Contig	135213	8945636	2014-07-02	8298	PRJNA238534	SAMN02645272
Streptomyces sp. NRRL F-2305		strain: NRRL F-2305	1463840	ASM71837v1	GCF_000718375.1	RefSeq	NCBI Prokaryotic Genome Annotation Pipeline (PGAP)	Contig	203395	8604831	2014-07-02	7813	PRJNA238534	SAMN02645274
Streptomyces sp. NRRL F-4335		strain: NRRL F-4335	1463850	ASM71839v1	GCF_000718395.1	RefSeq	NCBI Prokaryotic Genome Annotation Pipeline (PGAP)	Contig	156159	9086015	2014-07-02	8983	PRJNA238534	SAMN02645276
Streptomyces globisporus subsp. globisporus		strain: NRRL B-2709	66858	ASM71845v1	GCF_000718455.1	RefSeq	NCBI Prokaryotic Genome Annotation Pipeline (PGAP)	Contig	235137	7454528	2014-07-02	6796	PRJNA238534	SAMN02645339
Streptomyces griseus subsp. griseus		strain: NRRL B-2621	67263	ASM71852v1	GCF_000718525.1	RefSeq	NCBI Prokaryotic Genome Annotation Pipeline (PGAP)	Contig	69828	7429044	2014-07-02	6739	PRJNA238534	SAMN02645348
Streptomyces bikiniensis		strain: NRRL ISP-5582	1896	ASM71859v1	GCF_000718595.1	RefSeq	NCBI Prokaryotic Genome Annotation Pipeline (PGAP)	Contig	232053	7389938	2014-07-02	6755	PRJNA238534	SAMN02645375
Streptomyces purpeochromogenes		strain: NRRL ISP-5373	1464077	ASM71861v1	GCF_000718615.1	RefSeq	NCBI Prokaryotic Genome Annotation Pipeline (PGAP)	Contig	213680	7996821	2014-07-02	7066	PRJNA238534	SAMN02645387
Streptomyces lavenduligriseus		strain: NRRL ISP-5487	67315	ASM71862v1	GCF_000718625.1	RefSeq	NCBI Prokaryotic Genome Annotation Pipeline (PGAP)	Contig	193158	8716851	2014-07-02	8005	PRJNA238534	SAMN02645384
Streptomyces varsoviensis		strain: NRRL ISP-5346	67373	ASM71863v1	GCF_000718635.1	RefSeq	NCBI Prokaryotic Genome Annotation Pipeline (PGAP)	Contig	268175	8588807	2014-07-02	7324	PRJNA238534	SAMN02645386
Streptomyces rimosus subsp. rimosus		strain: NRRL WC-3930	132474	ASM71867v1	GCF_000718675.1	RefSeq	NCBI Prokaryotic Genome Annotation Pipeline (PGAP)	Contig	269003	9520128	2014-07-02	8406	PRJNA238534	SAMN02645396
Streptomyces californicus		strain: NRRL ISP-5083	67351	ASM71869v1	GCF_000718695.1	RefSeq	NCBI Prokaryotic Genome Annotation Pipeline (PGAP)	Contig	276573	8179821	2014-07-02	7253	PRJNA238534	SAMN02645397
Streptomyces lavendulae subsp. lavendulae		strain: NRRL WC-3542	58340	ASM71870v1	GCF_000718705.1	RefSeq	NCBI Prokaryotic Genome Annotation Pipeline (PGAP)	Contig	196648	8354185	2014-07-02	7640	PRJNA238534	SAMN02645401
Streptomyces rimosus subsp. rimosus		strain: NRRL WC-3874	132474	ASM71871v1	GCF_000718715.1	RefSeq	NCBI Prokaryotic Genome Annotation Pipeline (PGAP)	Contig	61988	9551326	2014-07-02	8778	PRJNA238534	SAMN02645400
Streptomyces rimosus subsp. rimosus		strain: NRRL WC-3560	132474	ASM71875v1	GCF_000718755.1	RefSeq	NCBI Prokaryotic Genome Annotation Pipeline (PGAP)	Contig	112113	8603240	2014-07-02	7483	PRJNA238534	SAMN02645402
Streptomyces sp. NRRL S-31		strain: NRRL S-31	1463898	ASM71877v1	GCF_000718775.1	RefSeq	NCBI Prokaryotic Genome Annotation Pipeline (PGAP)	Contig	65939	8737340	2014-07-02	7667	PRJNA238534	SAMN02645408
Streptomyces sp. NRRL WC-3626		strain: NRRL WC-3626	1463926	ASM71878v1	GCF_000718785.1	RefSeq	NCBI Prokaryotic Genome Annotation Pipeline (PGAP)	Contig	245927	7915558	2014-07-02	7167	PRJNA238534	SAMN02645407
Streptomyces sp. NRRL WC-3703		strain: NRRL WC-3703	1463930	ASM71881v1	GCF_000718815.1	RefSeq	NCBI Prokaryotic Genome Annotation Pipeline (PGAP)	Contig	134513	9588181	2014-07-02	8546	PRJNA238534	SAMN02645414
Streptomyces rimosus subsp. rimosus		strain: NRRL WC-3876	132474	ASM71883v1	GCF_000718835.1	RefSeq	NCBI Prokaryotic Genome Annotation Pipeline (PGAP)	Contig	196548	8413065	2014-07-02	7513	PRJNA238534	SAMN02645419
Streptomyces lavendulae subsp. lavendulae		strain: NRRL WC-3532	58340	ASM71885v1	GCF_000718855.1	RefSeq	NCBI Prokaryotic Genome Annotation Pipeline (PGAP)	Contig	185916	8948005	2014-07-02	7998	PRJNA238534	SAMN02645420
Streptomyces rimosus subsp. rimosus		strain: NRRL WC-3882	132474	ASM71886v1	GCF_000718865.1	RefSeq	NCBI Prokaryotic Genome Annotation Pipeline (PGAP)	Contig	179168	8273726	2014-07-02	7409	PRJNA238534	SAMN02645421
Streptomyces rimosus subsp. rimosus		strain: NRRL WC-3880	132474	ASM71889v1	GCF_000718895.1	RefSeq	NCBI Prokaryotic Genome Annotation Pipeline (PGAP)	Contig	176334	8734407	2014-07-02	7747	PRJNA238534	SAMN02645422
Streptomyces sp. NRRL WC-3540		strain: NRRL WC-3540	1463924	ASM71891v1	GCF_000718915.1	RefSeq	NCBI Prokaryotic Genome Annotation Pipeline (PGAP)	Contig	181139	8031299	2014-07-02	7091	PRJNA238534	SAMN02645429
Streptomyces sp. NRRL S-237		strain: NRRL S-237	1463895	ASM71893v1	GCF_000718935.1	RefSeq	NCBI Prokaryotic Genome Annotation Pipeline (PGAP)	Contig	179028	8825688	2014-07-02	8231	PRJNA238534	SAMN02645433
Streptomyces sp. NRRL S-813		strain: NRRL S-813	1463919	ASM71894v1	GCF_000718945.1	RefSeq	NCBI Prokaryotic Genome Annotation Pipeline (PGAP)	Contig	96156	10480439	2014-07-02	10009	PRJNA238534	SAMN02645439
Streptomyces sp. NRRL S-575		strain: NRRL S-575	1463915	ASM71895v1	GCF_000718955.1	RefSeq	NCBI Prokaryotic Genome Annotation Pipeline (PGAP)	Contig	157367	8686896	2014-07-02	7974	PRJNA238534	SAMN02645442
Streptomyces megasporus		strain: NRRL B-16372	44060	ASM71898v1	GCF_000718985.1	RefSeq	NCBI Prokaryotic Genome Annotation Pipeline (PGAP)	Contig	155964	5850061	2014-07-02	5425	PRJNA238534	SAMN02645209
Streptomyces ruber		strain: NRRL B-1661	83378	ASM71901v1	GCF_000719015.1	RefSeq	NCBI Prokaryotic Genome Annotation Pipeline (PGAP)	Contig	158037	9594095	2014-07-02	8465	PRJNA238534	SAMN02645211
Streptomyces griseus subsp. rhodochrous		strain: NRRL B-1691	285575	ASM71903v1	GCF_000719035.1	RefSeq	NCBI Prokaryotic Genome Annotation Pipeline (PGAP)	Contig	213728	8086515	2014-07-02	7212	PRJNA238534	SAMN02645212
Streptomyces sclerotialus		strain: NRRL B-2317	1957	ASM71910v1	GCF_000719105.1	RefSeq	NCBI Prokaryotic Genome Annotation Pipeline (PGAP)	Contig	262581	7022382	2014-07-02	6308	PRJNA238534	SAMN02645221
Streptomyces avicenniae		strain: NRRL B-24776	500153	ASM71913v1	GCF_000719135.1	RefSeq	NCBI Prokaryotic Genome Annotation Pipeline (PGAP)	Contig	276597	6480326	2014-07-02	6082	PRJNA238534	SAMN02645236
Streptomyces rimosus subsp. rimosus		strain: NRRL B-2660	132474	ASM71918v1	GCF_000719185.1	RefSeq	NCBI Prokaryotic Genome Annotation Pipeline (PGAP)	Contig	100266	9085517	2014-07-02	7931	PRJNA238534	SAMN02645244
Streptomyces californicus		strain: NRRL B-2895	67351	ASM71919v1	GCF_000719195.1	RefSeq	NCBI Prokaryotic Genome Annotation Pipeline (PGAP)	Contig	303798	8175879	2014-07-02	7247	PRJNA238534	SAMN02645252
Streptomyces varsoviensis		strain: NRRL B-3589	67373	ASM71925v1	GCF_000719255.1	RefSeq	NCBI Prokaryotic Genome Annotation Pipeline (PGAP)	Contig	246757	8595093	2014-07-02	7333	PRJNA238534	SAMN02645265
Streptomyces roseoverticillatus		strain: NRRL B-3500	66429	ASM71926v1	GCF_000719265.1	RefSeq	NCBI Prokaryotic Genome Annotation Pipeline (PGAP)	Contig	256192	7205477	2014-07-02	6311	PRJNA238534	SAMN02645263
Streptomyces bicolor		strain: NRRL B-5348	66874	ASM71928v1	GCF_000719285.1	RefSeq	NCBI Prokaryotic Genome Annotation Pipeline (PGAP)	Contig	232223	9481884	2014-07-02	8651	PRJNA238534	SAMN02645270
Streptomyces sp. NRRL S-87		strain: NRRL S-87	1463920	ASM71933v1	GCF_000719335.1	RefSeq	NCBI Prokaryotic Genome Annotation Pipeline (PGAP)	Contig	115936	8150698	2014-07-02	7090	PRJNA238534	SAMN02645444
Streptomyces sp. NRRL F-2664		strain: NRRL F-2664	1463842	ASM71934v1	GCF_000719345.1	RefSeq	NCBI Prokaryotic Genome Annotation Pipeline (PGAP)	Contig	132442	7984681	2014-07-02	7606	PRJNA238534	SAMN02645275
Streptomyces griseus subsp. griseus		strain: NRRL F-5144	67263	ASM71935v1	GCF_000719355.1	RefSeq	NCBI Prokaryotic Genome Annotation Pipeline (PGAP)	Contig	278130	7849817	2014-07-02	7124	PRJNA238534	SAMN02645278
Streptomyces sp. NRRL S-1448		strain: NRRL S-1448	1463883	ASM71936v1	GCF_000719365.1	RefSeq	NCBI Prokaryotic Genome Annotation Pipeline (PGAP)	Contig	70195	8960230	2014-07-02	7990	PRJNA238534	SAMN02645447
Streptomyces sp. NRRL B-5680		strain: NRRL B-5680	1463838	ASM71941v1	GCF_000719415.1	RefSeq	NCBI Prokaryotic Genome Annotation Pipeline (PGAP)	Contig	130663	8022182	2014-07-02	7301	PRJNA238534	SAMN02645449
Streptomyces sp. NRRL F-5639		strain: NRRL F-5639	1463867	ASM71942v1	GCF_000719425.1	RefSeq	NCBI Prokaryotic Genome Annotation Pipeline (PGAP)	Contig	144165	7940770	2014-07-02	6799	PRJNA238534	SAMN02645453
Streptomyces albidoflavus		strain: NRRL F-5618	1886	ASM71943v1	GCF_000719435.1	RefSeq	NCBI Prokaryotic Genome Annotation Pipeline (PGAP)	Contig	117486	7102828	2014-07-02	6257	PRJNA238534	SAMN02645456
Streptomyces sp. NRRL F-5630		strain: NRRL F-5630	1463864	ASM71947v1	GCF_000719475.1	RefSeq	NCBI Prokaryotic Genome Annotation Pipeline (PGAP)	Contig	83861	7063039	2014-07-02	6052	PRJNA238534	SAMN02645457
Streptomyces albidoflavus		strain: NRRL F-5621	1886	ASM71949v1	GCF_000719495.1	RefSeq	NCBI Prokaryotic Genome Annotation Pipeline (PGAP)	Contig	90004	7341200	2014-07-02	6446	PRJNA238534	SAMN02645463
Streptomyces sp. NRRL B-3229		strain: NRRL B-3229	1463836	ASM71950v1	GCF_000719505.1	RefSeq	NCBI Prokaryotic Genome Annotation Pipeline (PGAP)	Contig	353313	8694115	2014-07-02	7841	PRJNA238534	SAMN02645458
Streptomyces sp. NRRL F-5727		strain: NRRL F-5727	1463871	ASM71955v1	GCF_000719555.1	RefSeq	NCBI Prokaryotic Genome Annotation Pipeline (PGAP)	Contig	102805	7945813	2014-07-02	7417	PRJNA238534	SAMN02645466
Streptomyces sp. NRRL S-1824		strain: NRRL S-1824	1463889	ASM71957v1	GCF_000719575.1	RefSeq	NCBI Prokaryotic Genome Annotation Pipeline (PGAP)	Contig	180744	8826443	2014-07-02	8126	PRJNA238534	SAMN02645468
Streptomyces sp. NRRL F-5681		strain: NRRL F-5681	1463869	ASM71958v1	GCF_000719585.1	RefSeq	NCBI Prokaryotic Genome Annotation Pipeline (PGAP)	Contig	318304	7821598	2014-07-02	6791	PRJNA238534	SAMN02645469
Streptomyces sp. NRRL S-1813		strain: NRRL S-1813	1463888	ASM71960v1	GCF_000719605.1	RefSeq	NCBI Prokaryotic Genome Annotation Pipeline (PGAP)	Contig	205734	8474751	2014-07-02	7719	PRJNA238534	SAMN02645470
Streptomyces sp. NRRL B-1322		strain: NRRL B-1322	1463828	ASM71962v1	GCF_000719625.1	RefSeq	NCBI Prokaryotic Genome Annotation Pipeline (PGAP)	Contig	149483	8351943	2014-07-02	7657	PRJNA238534	SAMN02645474
Streptomyces sp. NRRL B-1381		strain: NRRL B-1381	1463829	ASM71965v1	GCF_000719655.1	RefSeq	NCBI Prokaryotic Genome Annotation Pipeline (PGAP)	Contig	125728	8054921	2014-07-02	7058	PRJNA238534	SAMN02645475
Streptomyces sp. NRRL F-5555		strain: NRRL F-5555	1463863	ASM71966v1	GCF_000719665.1	RefSeq	NCBI Prokaryotic Genome Annotation Pipeline (PGAP)	Contig	209060	7943020	2014-07-02	7167	PRJNA238534	SAMN02645478
Streptomyces sp. NRRL F-6131		strain: NRRL F-6131	1463874	ASM71969v1	GCF_000719695.1	RefSeq	NCBI Prokaryotic Genome Annotation Pipeline (PGAP)	Contig	117846	9138054	2014-07-02	7973	PRJNA238534	SAMN02645482
Streptomyces sp. NRRL S-350		strain: NRRL S-350	1463902	ASM71970v1	GCF_000719705.1	RefSeq	NCBI Prokaryotic Genome Annotation Pipeline (PGAP)	Contig	124046	8783146	2014-07-02	7996	PRJNA238534	SAMN02645483
Streptomyces sp. NRRL F-5917		strain: NRRL F-5917	1463873	ASM71973v1	GCF_000719735.1	RefSeq	NCBI Prokaryotic Genome Annotation Pipeline (PGAP)	Contig	161668	8011469	2014-07-02	6924	PRJNA238534	SAMN02645485
Streptomyces sp. NRRL F-6677		strain: NRRL F-6677	1463879	ASM71974v1	GCF_000719745.1	RefSeq	NCBI Prokaryotic Genome Annotation Pipeline (PGAP)	Contig	97062	8117720	2014-07-02	7197	PRJNA238534	SAMN02645484
Streptomyces sp. NRRL F-5135		strain: NRRL F-5135	1463858	ASM71977v1	GCF_000719775.1	RefSeq	NCBI Prokaryotic Genome Annotation Pipeline (PGAP)	Contig	335080	8023791	2014-07-02	7077	PRJNA238534	SAMN02645486
Streptomyces sp. NRRL S-1314		strain: NRRL S-1314	1463882	ASM71978v1	GCF_000719785.1	RefSeq	NCBI Prokaryotic Genome Annotation Pipeline (PGAP)	Contig	170501	7489829	2014-07-02	6884	PRJNA238534	SAMN02645489
Streptomyces sp. NRRL F-5065		strain: NRRL F-5065	1463855	ASM71981v1	GCF_000719815.1	RefSeq	NCBI Prokaryotic Genome Annotation Pipeline (PGAP)	Contig	120967	7062954	2014-07-02	6379	PRJNA238534	SAMN02645490
Streptomyces sp. NRRL F-5008		strain: NRRL F-5008	1463853	ASM71982v1	GCF_000719825.1	RefSeq		Contig	240489	8247180	2014-07-02		PRJNA238534	SAMN02645491
Streptomyces sp. NRRL F-4474		strain: NRRL F-4474	1463851	ASM71985v1	GCF_000719855.1	RefSeq	NCBI Prokaryotic Genome Annotation Pipeline (PGAP)	Contig	150827	7882256	2014-07-02	7190	PRJNA238534	SAMN02645496
Streptomyces albus subsp. albus		strain: NRRL F-4971	67257	ASM71986v1	GCF_000719865.1	RefSeq	NCBI Prokaryotic Genome Annotation Pipeline (PGAP)	Contig	218508	6938318	2014-07-02	5854	PRJNA238534	SAMN02645498
Streptomyces sp. NRRL F-2799		strain: NRRL F-2799	1463844	ASM71989v1	GCF_000719895.1	RefSeq	NCBI Prokaryotic Genome Annotation Pipeline (PGAP)	Contig	211832	6114646	2014-07-02	5749	PRJNA238534	SAMN02645500
Streptomyces sp. NRRL F-2890		strain: NRRL F-2890	1463845	ASM71991v1	GCF_000719915.1	RefSeq	NCBI Prokaryotic Genome Annotation Pipeline (PGAP)	Contig	515854	5942201	2014-07-02	5503	PRJNA238534	SAMN02645501
Streptomyces sp. NRRL F-2202		strain: NRRL F-2202	1463839	ASM71992v1	GCF_000719925.1	RefSeq	NCBI Prokaryotic Genome Annotation Pipeline (PGAP)	Contig	230623	7806945	2014-07-02	6794	PRJNA238534	SAMN02645502
Streptomyces albidoflavus		strain: NRRL B-1271	1886	ASM71995v1	GCF_000719955.1	RefSeq	NCBI Prokaryotic Genome Annotation Pipeline (PGAP)	Contig	160497	7084693	2014-07-02	6185	PRJNA238534	SAMN02645503
Streptomyces sp. NRRL F-3218		strain: NRRL F-3218	1463847	ASM72005v1	GCF_000720055.1	RefSeq	NCBI Prokaryotic Genome Annotation Pipeline (PGAP)	Contig	280718	8078043	2014-07-02	7069	PRJNA238534	SAMN02645510
Streptomyces sp. NRRL F-3273		strain: NRRL F-3273	1463848	ASM72006v1	GCF_000720065.1	RefSeq	NCBI Prokaryotic Genome Annotation Pipeline (PGAP)	Contig	202225	8249819	2014-07-02	7506	PRJNA238534	SAMN02645509
Streptomyces sp. NRRL F-3213		strain: NRRL F-3213	1463846	ASM72007v1	GCF_000720075.1	RefSeq	NCBI Prokaryotic Genome Annotation Pipeline (PGAP)	Contig	362611	9658831	2014-07-02	9021	PRJNA238534	SAMN02645511
Streptomyces sp. NRRL F-2580		strain: NRRL F-2580	1463841	ASM72011v1	GCF_000720115.1	RefSeq	NCBI Prokaryotic Genome Annotation Pipeline (PGAP)	Contig	187787	8445760	2014-07-02	7953	PRJNA238534	SAMN02645512
Streptomyces sp. NRRL S-1022		strain: NRRL S-1022	1463880	ASM72013v1	GCF_000720135.1	RefSeq	NCBI Prokaryotic Genome Annotation Pipeline (PGAP)	Contig	270940	8915148	2014-07-02	8283	PRJNA238534	SAMN02645515
Streptomyces sp. NRRL F-2747		strain: NRRL F-2747	1463843	ASM72014v1	GCF_000720145.1	RefSeq	NCBI Prokaryotic Genome Annotation Pipeline (PGAP)	Contig	168927	8726004	2014-07-02	8043	PRJNA238534	SAMN02645513
Streptomyces sp. NRRL S-337		strain: NRRL S-337	1463900	ASM72017v1	GCF_000720175.1	RefSeq	NCBI Prokaryotic Genome Annotation Pipeline (PGAP)	Contig	98196	9059583	2014-07-02	8234	PRJNA238534	SAMN02645518
Streptomyces sp. NRRL S-340		strain: NRRL S-340	1463901	ASM72018v1	GCF_000720185.1	RefSeq	NCBI Prokaryotic Genome Annotation Pipeline (PGAP)	Contig	132248	8641367	2014-07-02	7616	PRJNA238534	SAMN02645519
Streptomyces sp. NRRL S-475		strain: NRRL S-475	1463910	ASM72021v1	GCF_000720215.1	RefSeq	NCBI Prokaryotic Genome Annotation Pipeline (PGAP)	Contig	298601	8540499	2014-07-02	7775	PRJNA238534	SAMN02645522
Streptomyces sp. NRRL S-98		strain: NRRL S-98	1463922	ASM72023v1	GCF_000720235.1	RefSeq	NCBI Prokaryotic Genome Annotation Pipeline (PGAP)	Contig	207938	8203792	2014-07-02	7481	PRJNA238534	SAMN02645524
Streptomyces griseus subsp. griseus		strain: NRRL WC-3645	67263	ASM72025v1	GCF_000720255.1	RefSeq	NCBI Prokaryotic Genome Annotation Pipeline (PGAP)	Contig	183856	9889723	2014-07-02	9152	PRJNA238534	SAMN02645525
Streptomyces sp. NRRL WC-3725		strain: NRRL WC-3725	1463933	ASM72029v1	GCF_000720295.1	RefSeq	NCBI Prokaryotic Genome Annotation Pipeline (PGAP)	Contig	222074	10009878	2014-07-02	9630	PRJNA238534	SAMN02645528
Streptomyces sp. NRRL WC-3773		strain: NRRL WC-3773	1463936	ASM72030v1	GCF_000720305.1	RefSeq		Contig	115268	9617253	2014-07-02		PRJNA238534	SAMN02645529
Streptomyces sp. NRRL B-1347		strain: NRRL B-1347	1476877	ASM72032v1	GCF_000720325.1	RefSeq	NCBI Prokaryotic Genome Annotation Pipeline (PGAP)	Contig	132760	10230785	2014-07-02	8985	PRJNA238534	SAMN02645333
Streptomyces flavovirens		strain: NRRL B-2182	52258	ASM72039v1	GCF_000720395.1	RefSeq	NCBI Prokaryotic Genome Annotation Pipeline (PGAP)	Contig	371279	7670646	2014-07-02	6901	PRJNA238534	SAMN02645356
Streptomyces sp. NRRL B-24051		strain: NRRL B-24051	1463832	ASM72040v1	GCF_000720405.1	RefSeq	NCBI Prokaryotic Genome Annotation Pipeline (PGAP)	Contig	341215	7539096	2014-07-02	6719	PRJNA238534	SAMN02645359
Streptomyces virginiae		strain: NRRL ISP-5094	1961	ASM72045v1	GCF_000720455.1	RefSeq	NCBI Prokaryotic Genome Annotation Pipeline (PGAP)	Contig	284155	8318538	2014-07-02	7612	PRJNA238534	SAMN02645365
Streptomyces aureocirculatus		strain: NRRL ISP-5386	67275	ASM72047v1	GCF_000720475.1	RefSeq	NCBI Prokaryotic Genome Annotation Pipeline (PGAP)	Contig	156070	9321142	2014-07-02	8274	PRJNA238534	SAMN02645370
Streptomyces ochraceiscleroticus		strain: NRRL ISP-5594	47761	ASM72048v1	GCF_000720485.1	RefSeq	NCBI Prokaryotic Genome Annotation Pipeline (PGAP)	Contig	211967	8408570	2014-07-02	7483	PRJNA238534	SAMN02645378
Streptomyces sp. NRRL S-146		strain: NRRL S-146	1463884	ASM72050v1	GCF_000720505.1	RefSeq	NCBI Prokaryotic Genome Annotation Pipeline (PGAP)	Contig	15145	8864045	2014-07-02	9214	PRJNA238534	SAMN02645377
Streptomyces halstedii		strain: NRRL ISP-5068	1944	ASM72053v1	GCF_000720535.1	RefSeq	NCBI Prokaryotic Genome Annotation Pipeline (PGAP)	Contig	273680	7740838	2014-07-02	6822	PRJNA238534	SAMN02645380
Streptomyces sclerotialus		strain: NRRL ISP-5269	1957	ASM72055v1	GCF_000720555.1	RefSeq	NCBI Prokaryotic Genome Annotation Pipeline (PGAP)	Contig	265270	8229908	2014-07-02	7245	PRJNA238534	SAMN02645383
Streptomyces rimosus subsp. rimosus		strain: NRRL WC-3925	132474	ASM72056v1	GCF_000720565.1	RefSeq	NCBI Prokaryotic Genome Annotation Pipeline (PGAP)	Contig	198600	9356233	2014-07-02	8349	PRJNA238534	SAMN02645394
Streptomyces rimosus subsp. rimosus		strain: NRRL WC-3927	132474	ASM72059v1	GCF_000720595.1	RefSeq	NCBI Prokaryotic Genome Annotation Pipeline (PGAP)	Contig	241055	8139309	2014-07-02	7123	PRJNA238534	SAMN02645395
Streptomyces rimosus subsp. rimosus		strain: NRRL WC-3558	132474	ASM72060v1	GCF_000720605.1	RefSeq	NCBI Prokaryotic Genome Annotation Pipeline (PGAP)	Contig	196306	9590596	2014-07-02	8534	PRJNA238534	SAMN02645399
Streptomyces sp. NRRL WC-3742		strain: NRRL WC-3742	1463934	ASM72063v1	GCF_000720635.1	RefSeq	NCBI Prokaryotic Genome Annotation Pipeline (PGAP)	Contig	91579	8744700	2014-07-02	7917	PRJNA238534	SAMN02645412
Streptomyces sp. NRRL S-378		strain: NRRL S-378	1463904	ASM72064v1	GCF_000720645.1	RefSeq	NCBI Prokaryotic Genome Annotation Pipeline (PGAP)	Contig	98420	8160967	2014-07-02	7663	PRJNA238534	SAMN02645404
Streptomyces sp. NRRL WC-3795		strain: NRRL WC-3795	1463938	ASM72067v1	GCF_000720675.1	RefSeq	NCBI Prokaryotic Genome Annotation Pipeline (PGAP)	Contig	184506	7612017	2014-07-02	6894	PRJNA238534	SAMN02645413
Streptomyces rimosus subsp. rimosus		strain: NRRL WC-3877	132474	ASM72068v1	GCF_000720685.1	RefSeq	NCBI Prokaryotic Genome Annotation Pipeline (PGAP)	Contig	180248	8724291	2014-07-02	7741	PRJNA238534	SAMN02645418
Streptomyces rimosus subsp. rimosus		strain: NRRL WC-3900	132474	ASM72071v1	GCF_000720715.1	RefSeq	NCBI Prokaryotic Genome Annotation Pipeline (PGAP)	Contig	100330	9375207	2014-07-02	8366	PRJNA238534	SAMN02645424
Streptomyces rimosus subsp. rimosus		strain: NRRL WC-3904	132474	ASM72072v1	GCF_000720725.1	RefSeq	NCBI Prokaryotic Genome Annotation Pipeline (PGAP)	Contig	78793	9639708	2014-07-02	8527	PRJNA238534	SAMN02645423
Streptomyces flaveus		strain: NRRL WC-3505	66370	ASM72075v1	GCF_000720755.1	RefSeq	NCBI Prokaryotic Genome Annotation Pipeline (PGAP)	Contig	154951	10035419	2014-07-02	9180	PRJNA238534	SAMN02645427
Streptomyces sp. NRRL S-646		strain: NRRL S-646	1463917	ASM72076v1	GCF_000720765.1	RefSeq	NCBI Prokaryotic Genome Annotation Pipeline (PGAP)	Contig	508937	10697161	2014-07-02	9868	PRJNA238534	SAMN02645435
Streptomyces sp. NRRL S-515		strain: NRRL S-515	1463913	ASM72079v1	GCF_000720795.1	RefSeq	NCBI Prokaryotic Genome Annotation Pipeline (PGAP)	Contig	167750	8682129	2014-07-02	7966	PRJNA238534	SAMN02645437
Streptomyces violaceoruber		strain: NRRL S-981	1935	ASM72080v1	GCF_000720805.1	RefSeq	NCBI Prokaryotic Genome Annotation Pipeline (PGAP)	Contig	101303	10530441	2014-07-02	9731	PRJNA238534	SAMN02645441
Streptomyces achromogenes subsp. achromogenes		strain: NRRL B-2120	67256	ASM72083v1	GCF_000720835.1	RefSeq	NCBI Prokaryotic Genome Annotation Pipeline (PGAP)	Contig	185677	8112410	2014-07-02	7402	PRJNA238534	SAMN02645217
Streptomyces globisporus subsp. globisporus		strain: NRRL B-2293	66858	ASM72087v1	GCF_000720875.1	RefSeq	NCBI Prokaryotic Genome Annotation Pipeline (PGAP)	Contig	114732	8632737	2014-07-02	7972	PRJNA238534	SAMN02645220
Streptomyces albus subsp. albus		strain: NRRL B-2362	67257	ASM72088v1	GCF_000720885.1	RefSeq	NCBI Prokaryotic Genome Annotation Pipeline (PGAP)	Contig	247558	7845903	2014-07-02	6725	PRJNA238534	SAMN02645223
Streptomyces albus subsp. albus		strain: NRRL B-2445	67257	ASM72091v1	GCF_000720915.1	RefSeq	NCBI Prokaryotic Genome Annotation Pipeline (PGAP)	Contig	254553	8322459	2014-07-02	7502	PRJNA238534	SAMN02645227
Streptomyces celluloflavus		strain: NRRL B-2493	58344	ASM72099v1	GCF_000720995.1	RefSeq	NCBI Prokaryotic Genome Annotation Pipeline (PGAP)	Contig	181994	8676521	2014-07-02	7482	PRJNA238534	SAMN02645237
Streptomyces griseus subsp. griseus		strain: NRRL B-2621	67263	ASM72103v1	GCF_000721035.1	RefSeq	NCBI Prokaryotic Genome Annotation Pipeline (PGAP)	Contig	95686	7428938	2014-07-02	6715	PRJNA238534	SAMN02645239
Streptomyces rimosus subsp. rimosus		strain: NRRL B-2626	132474	ASM72104v1	GCF_000721045.1	RefSeq	NCBI Prokaryotic Genome Annotation Pipeline (PGAP)	Contig	169596	9663214	2014-07-02	8656	PRJNA238534	SAMN02645240
Streptomyces rimosus subsp. rimosus		strain: NRRL B-2661	132474	ASM72108v1	GCF_000721085.1	RefSeq	NCBI Prokaryotic Genome Annotation Pipeline (PGAP)	Contig	157108	10022470	2014-07-02	9447	PRJNA238534	SAMN02645245
Streptomyces cellulosae		strain: NRRL B-2687	1968	ASM72110v1	GCF_000721105.1	RefSeq	NCBI Prokaryotic Genome Annotation Pipeline (PGAP)	Contig	192242	10063079	2014-07-02	9202	PRJNA238534	SAMN02645247
Streptomyces lavendulae subsp. lavendulae		strain: NRRL B-2775	58340	ASM72115v1	GCF_000721155.1	RefSeq	NCBI Prokaryotic Genome Annotation Pipeline (PGAP)	Contig	174329	9588559	2014-07-02	8542	PRJNA238534	SAMN02645249
Streptomyces anulatus		strain: NRRL B-2873	1892	ASM72117v1	GCF_000721175.1	RefSeq	NCBI Prokaryotic Genome Annotation Pipeline (PGAP)	Contig	178406	8402354	2014-07-02	7810	PRJNA238534	SAMN02645251
Streptomyces griseolus		strain: NRRL B-2925	1909	ASM72118v1	GCF_000721185.1	RefSeq	NCBI Prokaryotic Genome Annotation Pipeline (PGAP)	Contig	201589	7537539	2014-07-02	6624	PRJNA238534	SAMN02645254
Streptomyces griseus subsp. rhodochrous		strain: NRRL B-2930	285575	ASM72120v1	GCF_000721205.1	RefSeq	NCBI Prokaryotic Genome Annotation Pipeline (PGAP)	Contig	246049	8029964	2014-07-02	7087	PRJNA238534	SAMN02645255
Streptomyces olivaceus		strain: NRRL B-3009	47716	ASM72123v1	GCF_000721235.1	RefSeq	NCBI Prokaryotic Genome Annotation Pipeline (PGAP)	Contig	199385	8584392	2014-07-02	7635	PRJNA238534	SAMN02645259
Streptomyces sp. NRRL F-5126		strain: NRRL F-5126	1463857	ASM72126v1	GCF_000721265.1	RefSeq	NCBI Prokaryotic Genome Annotation Pipeline (PGAP)	Contig	454671	7186016	2014-07-02	6529	PRJNA238534	SAMN02645277
Streptomyces sp. NRRL S-1868		strain: NRRL S-1868	1463892	ASM72130v1	GCF_000721305.1	RefSeq	NCBI Prokaryotic Genome Annotation Pipeline (PGAP)	Contig	108097	8745418	2014-07-02	7326	PRJNA238534	SAMN02645446
Streptomyces sp. NRRL S-1831		strain: NRRL S-1831	1463890	ASM72133v1	GCF_000721335.1	RefSeq	NCBI Prokaryotic Genome Annotation Pipeline (PGAP)	Contig	163325	7716098	2014-07-02	6931	PRJNA238534	SAMN02645462
Streptomyces sp. NRRL F-5650		strain: NRRL F-5650	1463868	ASM72136v1	GCF_000721365.1	RefSeq	NCBI Prokaryotic Genome Annotation Pipeline (PGAP)	Contig	134293	8346799	2014-07-02	7597	PRJNA238534	SAMN02645464
Streptomyces sp. NRRL B-3428		strain: NRRL B-3428	1463820	ASM72137v1	GCF_000721375.1	RefSeq	NCBI Prokaryotic Genome Annotation Pipeline (PGAP)	Contig	424889	8567421	2014-07-02	7590	PRJNA238534	SAMN02645465
Streptomyces sp. NRRL F-5702		strain: NRRL F-5702	1463870	ASM72141v1	GCF_000721415.1	RefSeq	NCBI Prokaryotic Genome Annotation Pipeline (PGAP)	Contig	107760	8032142	2014-07-02	7079	PRJNA238534	SAMN02645472
Streptomyces sp. NRRL F-5527		strain: NRRL F-5527	1463862	ASM72143v1	GCF_000721435.1	RefSeq	NCBI Prokaryotic Genome Annotation Pipeline (PGAP)	Contig	133692	7787448	2014-07-02	7185	PRJNA238534	SAMN02645480
Streptomyces sp. NRRL F-5053		strain: NRRL F-5053	1463854	ASM72144v1	GCF_000721445.1	RefSeq	NCBI Prokaryotic Genome Annotation Pipeline (PGAP)	Contig	323733	8825667	2014-07-02	7330	PRJNA238534	SAMN02645488
Streptomyces sp. NRRL F-6628		strain: NRRL F-6628	1463876	ASM72145v1	GCF_000721455.1	RefSeq	NCBI Prokaryotic Genome Annotation Pipeline (PGAP)	Contig	159310	6714743	2014-07-02	6042	PRJNA238534	SAMN02645492
Streptomyces sp. NRRL F-5123		strain: NRRL F-5123	1463856	ASM72149v1	GCF_000721495.1	RefSeq	NCBI Prokaryotic Genome Annotation Pipeline (PGAP)	Contig	107840	8804763	2014-07-02	7750	PRJNA238534	SAMN02645493
Streptomyces sp. NRRL F-5193		strain: NRRL F-5193	1463860	ASM72151v1	GCF_000721515.1	RefSeq	NCBI Prokaryotic Genome Annotation Pipeline (PGAP)	Contig	122082	8903396	2014-07-02	8155	PRJNA238534	SAMN02645494
Streptomyces sp. NRRL F-3307		strain: NRRL F-3307	1463849	ASM72152v1	GCF_000721525.1	RefSeq	NCBI Prokaryotic Genome Annotation Pipeline (PGAP)	Contig	160615	10353103	2014-07-02	9474	PRJNA238534	SAMN02645497
Streptomyces hygroscopicus subsp. hygroscopicus		strain: NRRL B-1477	68042	ASM72153v1	GCF_000721535.1	RefSeq	NCBI Prokaryotic Genome Annotation Pipeline (PGAP)	Contig	159554	9919231	2014-07-02	8434	PRJNA238534	SAMN02645505
Streptomyces griseus subsp. griseus		strain: NRRL F-2227	67263	ASM72157v1	GCF_000721575.1	RefSeq	NCBI Prokaryotic Genome Annotation Pipeline (PGAP)	Contig	199611	8042224	2014-07-02	7052	PRJNA238534	SAMN02645514
Streptomyces sp. NRRL S-325		strain: NRRL S-325	1463899	ASM72159v1	GCF_000721595.1	RefSeq	NCBI Prokaryotic Genome Annotation Pipeline (PGAP)	Contig	543600	7558826	2014-07-02	6770	PRJNA238534	SAMN02645517
Streptomyces sp. NRRL S-37		strain: NRRL S-37	1463903	ASM72160v1	GCF_000721605.1	RefSeq	NCBI Prokaryotic Genome Annotation Pipeline (PGAP)	Contig	296163	8229831	2014-07-02	7429	PRJNA238534	SAMN02645520
Streptomyces sp. NRRL S-384		strain: NRRL S-384	1463905	ASM72162v1	GCF_000721625.1	RefSeq	NCBI Prokaryotic Genome Annotation Pipeline (PGAP)	Contig	82393	8129609	2014-07-02	7512	PRJNA238534	SAMN02645521
Streptomyces sp. NRRL WC-3683		strain: NRRL WC-3683	1463928	ASM72164v1	GCF_000721645.1	RefSeq		Contig	146696	11824648	2014-07-02		PRJNA238534	SAMN02645527
Streptomyces rimosus subsp. rimosus		strain: NRRL WC-3929	132474	ASM72166v1	GCF_000721665.1	RefSeq	NCBI Prokaryotic Genome Annotation Pipeline (PGAP)	Contig	213895	9738851	2014-07-02	8644	PRJNA238534	SAMN02645530
Streptomyces mediolani		strain: NRRL WC-3934	68237	ASM72168v1	GCF_000721685.1	RefSeq	NCBI Prokaryotic Genome Annotation Pipeline (PGAP)	Contig	339529	8120903	2014-07-02	7460	PRJNA238534	SAMN02645531
Streptomyces sp. NRRL B-24720		strain: NRRL B-24720	1476876	ASM72171v1	GCF_000721715.1	RefSeq	NCBI Prokaryotic Genome Annotation Pipeline (PGAP)	Contig	257525	9426194	2014-07-02	8634	PRJNA238534	SAMN02645235
Streptomyces sp. NRRL WC-3549		strain: NRRL WC-3549	1463925	ASM72193v1	GCF_000721935.1	RefSeq	NCBI Prokaryotic Genome Annotation Pipeline (PGAP)	Scaffold	6756	7312232	2014-07-03	7175	PRJNA238534	SAMN02645425
Streptomyces sp. NRRL WC-3774		strain: NRRL WC-3774	1463937	ASM72194v1	GCF_000721945.1	RefSeq	NCBI Prokaryotic Genome Annotation Pipeline (PGAP)	Scaffold	20342	9604196	2014-07-03	9218	PRJNA238534	SAMN02645406
Streptomyces sp. NRRL S-481		strain: NRRL S-481	1463911	ASM72195v1	GCF_000721955.1	RefSeq	NCBI Prokaryotic Genome Annotation Pipeline (PGAP)	Scaffold	10065	8360088	2014-07-03	8275	PRJNA238534	SAMN02645428
Streptomyces sp. NRRL S-474		strain: NRRL S-474	1463909	ASM72201v1	GCF_000722015.1	RefSeq	NCBI Prokaryotic Genome Annotation Pipeline (PGAP)	Scaffold	71185	8102445	2014-07-03	7422	PRJNA238534	SAMN02645436
Streptomyces sp. NRRL S-15		strain: NRRL S-15	1463886	ASM72218v1	GCF_000722185.1	RefSeq	NCBI Prokaryotic Genome Annotation Pipeline (PGAP)	Scaffold	8733	7756758	2014-07-03	7569	PRJNA238534	SAMN02645461
Streptomyces sp. NRRL F-5140		strain: NRRL F-5140	1463859	ASM72235v1	GCF_000722355.1	RefSeq		Scaffold	7220	10433420	2014-07-03		PRJNA238534	SAMN02645495
Streptomyces sp. NRRL F-4835		strain: NRRL F-4835	1463852	ASM72236v1	GCF_000722365.1	RefSeq		Scaffold	7100	8385561	2014-07-03		PRJNA238534	SAMN02645499
Streptomyces toyocaensis		strain: NRRL 15009	55952	ASM72512v1	GCF_000725125.1	RefSeq	NCBI Prokaryotic Genome Annotation Pipeline (PGAP)	Contig	169618	7341014	2014-07-14	6712	PRJNA239004	SAMN02649413
Streptomyces bicolor		strain: NRRL B-3897	66874	Doro.v1.0	GCF_000725465.1	RefSeq	NCBI Prokaryotic Genome Annotation Pipeline (PGAP)	Scaffold	232827	9624527	2014-07-15	8830	PRJNA238534	SAMN02645269
Streptomyces durhamensis		strain: NRRL B-3309	68194	Doro.v1.0	GCF_000725475.1	RefSeq	NCBI Prokaryotic Genome Annotation Pipeline (PGAP)	Scaffold	256603	9312374	2014-07-15	8688	PRJNA238534	SAMN02645292
Streptomyces aureus		strain: NRRL B-1941	193461	Doro.v1.0	GCF_000725495.1	RefSeq	NCBI Prokaryotic Genome Annotation Pipeline (PGAP)	Scaffold	314797	9928053	2014-07-15	8711	PRJNA238534	SAMN02645331
Streptomyces exfoliatus		strain: NRRL B-2924	1905	Doro.v1.0	GCF_000725545.1	RefSeq	NCBI Prokaryotic Genome Annotation Pipeline (PGAP)	Scaffold	254413	7874957	2014-07-15	7210	PRJNA238534	SAMN02645344
Streptomyces erythrochromogenes		strain: NRRL B-2112	285574	Doro.v1.0	GCF_000725555.1	RefSeq	NCBI Prokaryotic Genome Annotation Pipeline (PGAP)	Scaffold	235708	7507524	2014-07-15	6910	PRJNA238534	SAMN02645335
Streptomyces peucetius		strain: NRRL WC-3868	1950	Doro.v1.0	GCF_000725565.1	RefSeq	NCBI Prokaryotic Genome Annotation Pipeline (PGAP)	Scaffold	220172	9528656	2014-07-15	8356	PRJNA238534	SAMN02645417
Streptomyces ruber		strain: NRRL ISP-5378	83378	Doro.v1.0	GCF_000725575.1	RefSeq	NCBI Prokaryotic Genome Annotation Pipeline (PGAP)	Scaffold	184705	9657428	2014-07-15	8224	PRJNA238534	SAMN02645371
Streptomyces sp. NRRL F-6676		strain: NRRL F-6676	1463878	Doro.v1.0	GCF_000725625.1	RefSeq	NCBI Prokaryotic Genome Annotation Pipeline (PGAP)	Scaffold	141967	8120997	2014-07-15	7189	PRJNA238534	SAMN02645487
Streptomyces sp. NRRL B-3253		strain: NRRL B-3253	1463837	Doro.v1.0	GCF_000725635.1	RefSeq	NCBI Prokaryotic Genome Annotation Pipeline (PGAP)	Scaffold	243609	6992994	2014-07-15	6136	PRJNA238534	SAMN02645459
Streptomyces sp. NRRL F-5635		strain: NRRL F-5635	1463865	Doro.v1.0	GCF_000725645.1	RefSeq	NCBI Prokaryotic Genome Annotation Pipeline (PGAP)	Scaffold	294936	7879835	2014-07-15	7110	PRJNA238534	SAMN02645452
Streptomyces sp. NRRL S-1896		strain: NRRL S-1896	1463893	Doro.v1.0	GCF_000725655.1	RefSeq	NCBI Prokaryotic Genome Annotation Pipeline (PGAP)	Scaffold	225947	10771060	2014-07-15	10406	PRJNA238534	SAMN02645516
Streptomyces sp. NRRL S-623		strain: NRRL S-623	1463916	Doro.v1.0	GCF_000725705.1	RefSeq	NCBI Prokaryotic Genome Annotation Pipeline (PGAP)	Scaffold	327626	7717870	2014-07-15	6851	PRJNA238534	SAMN02645523
Streptomyces sp. NRRL WC-3719		strain: NRRL WC-3719	1463932	Doro.v1.0	GCF_000725715.1	RefSeq	NCBI Prokaryotic Genome Annotation Pipeline (PGAP)	Scaffold	20270	6572375	2014-07-15	5902	PRJNA238534	SAMN02645410
Streptomyces xanthophaeus		strain: NRRL B-3004	67385	Doro.v1.0	GCF_000725725.1	RefSeq	NCBI Prokaryotic Genome Annotation Pipeline (PGAP)	Scaffold	245418	8568408	2014-07-15	7887	PRJNA238534	SAMN02645336
Streptomyces aureocirculatus		strain: NRRL ISP-5401	67275	Doro.v1.0	GCF_000725745.1	RefSeq	NCBI Prokaryotic Genome Annotation Pipeline (PGAP)	Scaffold	136678	9315748	2014-07-15	8251	PRJNA238534	SAMN02645372
Streptomyces flavovariabilis		strain: NRRL B-16367	284031	Doro.v1.0	GCF_000725785.1	RefSeq	NCBI Prokaryotic Genome Annotation Pipeline (PGAP)	Scaffold	285929	8762262	2014-07-15	8039	PRJNA238534	SAMN02645208
Streptomyces seoulensis		strain: NRRL B-24310	73044	Doro.v1.0	GCF_000725795.1	RefSeq	NCBI Prokaryotic Genome Annotation Pipeline (PGAP)	Scaffold	273699	6383407	2014-07-15	5907	PRJNA238534	SAMN02645290
Streptomyces xanthophaeus		strain: NRRL B-5414	67385	Doro.v1.0	GCF_000725805.1	RefSeq	NCBI Prokaryotic Genome Annotation Pipeline (PGAP)	Scaffold	240124	8621934	2014-07-15	7921	PRJNA238534	SAMN02645271
Streptomyces albus subsp. albus		strain: NRRL B-1811	67257	ASM72588v1	GCF_000725885.1	RefSeq	NCBI Prokaryotic Genome Annotation Pipeline (PGAP)	Contig	245715	7633340	2014-07-15	6489	PRJNA238534	SAMN02645215
Streptomyces scabiei		strain: NCPPB 4086	1930	ASM73869v1	GCF_000738695.1	RefSeq	NCBI Prokaryotic Genome Annotation Pipeline (PGAP)	Scaffold	97236	10476708	2014-08-08	9211	PRJNA255691	SAMN02927997
Streptomyces scabiei		strain: NCPPB 4066	1930	ASM73871v1	GCF_000738715.1	RefSeq	NCBI Prokaryotic Genome Annotation Pipeline (PGAP)	Scaffold	40109	10010251	2014-08-08	8879	PRJNA255690	SAMN02927996
Streptomyces mutabilis		strain: TRM 45540	67332	ASM73904v1	GCF_000739045.1	RefSeq	NCBI Prokaryotic Genome Annotation Pipeline (PGAP)	Scaffold	2626853	7829169	2014-08-12	7271	PRJNA248928	SAMN02803977
Streptomyces lividans TK24		strain: TK24	457428	ASM73910v1	GCF_000739105.1	RefSeq	NCBI Prokaryotic Genome Annotation Pipeline (PGAP)	Complete Genome	8345283	8345283	2014-08-12	7556	PRJNA257077	SAMN02947304
Streptomyces sp. JS01		strain: JS01	1525753	ASM74329v1	GCF_000743295.1	RefSeq	NCBI Prokaryotic Genome Annotation Pipeline (PGAP)	Contig	434417	7799375	2014-08-25	7145	PRJNA256018	SAMN02935386
Streptomyces glaucescens		strain: GLA.O	1907	ASM76121v1	GCF_000761215.1	RefSeq	NCBI Prokaryotic Genome Annotation Pipeline (PGAP)	Complete Genome	7453200	7623774	2014-10-01	6659	PRJNA260814	SAMN03031338
Streptomyces avermitilis MA-4680 = NBRC 14893		strain: NBRC 14893	227882	ASM76471v1	GCF_000764715.1	RefSeq	NCBI Prokaryotic Genome Annotation Pipeline (PGAP)	Scaffold	400101	10426843	2014-10-01	9288	PRJDB1604	SAMD00041820
Streptomyces sp. CCM_MD2014		strain: CCM_MD2014	1561022	ASM77204v1	GCF_000772045.1	RefSeq	NCBI Prokaryotic Genome Annotation Pipeline (PGAP)	Complete Genome	8274043	8274043	2014-11-05	7488	PRJNA263735	SAMN03106103
Streptomyces galbus		strain: KCCM 41354	33898	ASM77289v1	GCF_000772895.1	RefSeq	NCBI Prokaryotic Genome Annotation Pipeline (PGAP)	Contig	241582	10053065	2014-11-06	8822	PRJNA259693	SAMN03031363
Streptomyces sp. CNQ431		strain: CNQ431	1571532	ASM79738v1	GCF_000797385.1	RefSeq	NCBI Prokaryotic Genome Annotation Pipeline (PGAP)	Contig	68754	7037644	2014-12-04	6314	PRJNA266689	SAMN03173244
Streptomyces sp. M10		strain: M10	412968	ASM80053v1	GCF_000800535.1	RefSeq	NCBI Prokaryotic Genome Annotation Pipeline (PGAP)	Scaffold	32114	7207169	2014-12-09	6430	PRJNA176719	SAMN02781121
Streptomyces pluripotens		strain: MUSC 135	1355015	ASM80224v2	GCF_000802245.2	RefSeq	NCBI Prokaryotic Genome Annotation Pipeline (PGAP)	Complete Genome	7346075	7346075	2017-05-09	6468	PRJNA261097	SAMN03070117
Streptomyces sp. CT34		strain: CT34	1553907	ASM80533v1	GCF_000805335.1	RefSeq	NCBI Prokaryotic Genome Annotation Pipeline (PGAP)	Scaffold	52216	8066430	2014-12-19	7360	PRJNA263121	SAMN03144576
Streptomyces albus		strain: NBRC 13014	1888	ASM81336v1	GCF_000813365.1	RefSeq	NCBI Prokaryotic Genome Annotation Pipeline (PGAP)	Scaffold	128836	7594511	2014-12-15	6457	PRJDB3366	SAMD00023485
Streptomyces sp. 769		strain: 769	1262452	ASM81602v1	GCF_000816025.1	RefSeq	NCBI Prokaryotic Genome Annotation Pipeline (PGAP)	Complete Genome	10100774	10338286	2015-01-07	9041	PRJNA182073	SAMN03275450
Streptomyces pluripotens		strain: MUSC 137	1355015	ASM81646v4	GCF_000816465.3	RefSeq	NCBI Prokaryotic Genome Annotation Pipeline (PGAP)	Complete Genome	7586568	7586568	2017-07-24	6681	PRJNA261098	SAMN03070122
Streptomyces sp. MUSC 125		strain: MUSC 125	1428624	ASM81648v1	GCF_000816485.1	RefSeq	NCBI Prokaryotic Genome Annotation Pipeline (PGAP)	Contig	139282	7656461	2015-01-08	6905	PRJNA261099	SAMN03070123
Streptomyces sp. RSD-27		strain: RSD-27	1571774	ASM81765v1	GCF_000817655.1	RefSeq		Contig	6993	7931455	2015-01-12		PRJNA267035	SAMN03177439
Streptomyces sp. AcH 505		strain: AcH 505	352211	ASM81817v1	GCF_000818175.1	RefSeq	NCBI Prokaryotic Genome Annotation Pipeline (PGAP)	Scaffold	19180	9005794	2015-01-15	8242	PRJNA254113	SAMN02899864
Streptomyces sp. 150FB		strain: 150FB	1576605	Streptomyces_species_150FB_genome_v1	GCF_000818195.1	RefSeq	NCBI Prokaryotic Genome Annotation Pipeline (PGAP)	Scaffold	22563	9803944	2015-01-15	8742	PRJNA268284	SAMN03217757
Streptomyces nodosus		strain: ATCC 14899	40318	ASM81954v1	GCF_000819545.1	RefSeq	NCBI Prokaryotic Genome Annotation Pipeline (PGAP)	Chromosome	110805	7714110	2015-01-16	6907	PRJNA259817	SAMN03020625
Streptomyces albus		strain: DSM 41398	1888	ASM82700v1	GCF_000827005.1	RefSeq	NCBI Prokaryotic Genome Annotation Pipeline (PGAP)	Complete Genome	8384669	8384669	2015-01-21	6858	PRJNA271625	SAMN03283748
Streptomyces sp. NBRC 110035		strain: TP-A0873	1547867	ASM82969v1	GCF_000829695.1	RefSeq	NCBI Prokaryotic Genome Annotation Pipeline (PGAP)	Scaffold	183195	7508934	2015-01-05	6719	PRJDB3149	SAMD00020221
Streptomyces lydicamycinicus		strain: TP-A0598	1546107	ASM82971v2	GCF_000829715.2	RefSeq	NCBI Prokaryotic Genome Annotation Pipeline (PGAP)	Scaffold	724454	8319549	2015-03-24	7301	PRJDB3150	SAMD00020222
Streptomyces vietnamensis		strain: GIMV4.0001	362257	ASM83000v1	GCF_000830005.1	RefSeq	NCBI Prokaryotic Genome Annotation Pipeline (PGAP)	Complete Genome	8867142	9153777	2015-01-29	8300	PRJNA244969	SAMN02730132
Streptomyces cyaneogriseus subsp. noncyanogenus		strain: NMWT 1	477245	ASM93144v1	GCF_000931445.1	RefSeq	NCBI Prokaryotic Genome Annotation Pipeline (PGAP)	Complete Genome	7762396	7762396	2015-02-23	6672	PRJNA274645	SAMN03329629
Streptomyces griseus		strain: S4-7	1911	ASM93222v2	GCF_000932225.2	RefSeq	NCBI Prokaryotic Genome Annotation Pipeline (PGAP)	Contig	7499644	7691616	2018-02-12	6922	PRJNA237995	SAMN03320103
Streptomyces natalensis ATCC 27448		strain: ATCC 27448	1240678	SNA_1.0	GCF_000935125.1	RefSeq	NCBI Prokaryotic Genome Annotation Pipeline (PGAP)	Contig	375892	8651730	2015-02-27	7925	PRJNA176961	SAMN03074232
Streptomyces sp. MNU77		strain: MNU77	1573406	ASM93513v2	GCF_000935135.2	RefSeq	NCBI Prokaryotic Genome Annotation Pipeline (PGAP)	Contig	8219841	8868350	2017-01-05	7689	PRJNA267646	SAMN03200165
Streptomyces noursei		strain: CK-15	1971	ASM93518v3	GCF_000935185.3	RefSeq	NCBI Prokaryotic Genome Annotation Pipeline (PGAP)	Complete Genome	9336218	9336218	2018-01-29	8160	PRJNA271725	SAMN03276531
Streptomyces iranensis			576784	Siranensis	GCF_000938975.1	RefSeq	NCBI Prokaryotic Genome Annotation Pipeline (PGAP)	Contig	1352111	12130542	2014-05-31	10045	PRJEB5932	SAMEA2519540
Streptomyces lydicus		strain: A02	47763	ASM95203v2	GCF_000952035.2	RefSeq	NCBI Prokaryotic Genome Annotation Pipeline (PGAP)	Complete Genome	9307519	9307519	2017-02-28	8411	PRJNA222592	SAMN02864172
Streptomyces variegatus		strain: NRRL B-16380	284040	ASM95596v1	GCF_000955965.1	RefSeq	NCBI Prokaryotic Genome Annotation Pipeline (PGAP)	Contig	220724	8775595	2015-03-18	8104	PRJNA238534	SAMN03323307
Streptomyces sp. NRRL F-4428		strain: NRRL F-4428	1609137	ASM95601v1	GCF_000956015.1	RefSeq	NCBI Prokaryotic Genome Annotation Pipeline (PGAP)	Contig	31162	7081441	2015-03-18	6537	PRJNA238534	SAMN03323306
Streptomyces sp. FxanaA7		strain: FxanaA7	1265492	ASM95854v1	GCF_000958545.1	RefSeq	NCBI Prokaryotic Genome Annotation Pipeline (PGAP)	Scaffold	271853	10443568	2015-03-20	9092	PRJNA182450	SAMN02745829
Streptomyces rubellomurinus subsp. indigoferus		strain: ATCC 31304	1615590	ASM96186v1	GCF_000961865.1	RefSeq		Contig	37302	7925716	2015-03-24		PRJNA238534	SAMN03323310
Streptomyces rubellomurinus		strain: ATCC 31215	359131	ASM96188v1	GCF_000961885.1	RefSeq	NCBI Prokaryotic Genome Annotation Pipeline (PGAP)	Contig	74283	8610816	2015-03-24	7762	PRJNA238534	SAMN03323311
Streptomyces noursei ZPM		strain: ZPM	1434306	ASM96351v1	GCF_000963515.1	RefSeq	NCBI Prokaryotic Genome Annotation Pipeline (PGAP)	Complete Genome	9784577	9784577	2015-03-26	8605	PRJNA224122	SAMN03445854
Streptomyces sp. NRRL S-495		strain: NRRL S-495	1609133	ASM96695v1	GCF_000966955.1	RefSeq	NCBI Prokaryotic Genome Annotation Pipeline (PGAP)	Contig	14614	9063795	2015-03-31	8569	PRJNA238534	SAMN03323301
Streptomyces sp. NRRL S-104		strain: NRRL S-104	1609135	ASM96696v1	GCF_000966965.1	RefSeq	NCBI Prokaryotic Genome Annotation Pipeline (PGAP)	Contig	45490	8171095	2015-03-31	7583	PRJNA238534	SAMN03323303
Streptomyces katrae		strain: NRRL ISP-5550	68223	ASM96697v1	GCF_000966975.1	RefSeq	NCBI Prokaryotic Genome Annotation Pipeline (PGAP)	Contig	8690	8049424	2015-03-31	8419	PRJNA238534	SAMN03323304
Streptomyces sp. NRRL B-1568		strain: NRRL B-1568	1609106	ASM96702v1	GCF_000967025.1	RefSeq	NCBI Prokaryotic Genome Annotation Pipeline (PGAP)	Contig	32753	3384006	2015-03-31	3097	PRJNA238534	SAMN03327474
Streptomyces avermitilis MA-4680 = NBRC 14893		strain: MA-4680	227882	ASM96825v1	GCF_000968255.1	RefSeq	NCBI Prokaryotic Genome Annotation Pipeline (PGAP)	Scaffold	486485	10468295	2015-04-02	9317	PRJNA277389	SAMN03390037
Streptomyces antioxidans		strain: MUSC 164	1507734	ASM96868v2	GCF_000968685.2	RefSeq	NCBI Prokaryotic Genome Annotation Pipeline (PGAP)	Contig	135927	9118065	2017-03-14	7651	PRJNA278501	SAMN03445834
Streptomyces sp. WM6386		strain: WM6386	1415558	ASM97238v1	GCF_000972385.1	RefSeq	NCBI Prokaryotic Genome Annotation Pipeline (PGAP)	Scaffold	91294	9215882	2015-04-15	9027	PRJNA238534	SAMN03295681
Streptomyces sp. WM6391		strain: WM6391	1415559	ASM97239v1	GCF_000972395.1	RefSeq	NCBI Prokaryotic Genome Annotation Pipeline (PGAP)	Scaffold	88608	8558285	2015-04-15	7932	PRJNA238534	SAMN03317180
Streptomyces sp. MBT28		strain: MBT28	1488357	StrepMBT28_1.0	GCF_000972435.1	RefSeq	NCBI Prokaryotic Genome Annotation Pipeline (PGAP)	Scaffold	23204	8003530	2015-04-15	7472	PRJNA279348	SAMN03444561
Streptomyces sp. NBRC 109706		strain: NBRC 109706	1550035	ASM97448v1	GCF_000974485.1	RefSeq	NCBI Prokaryotic Genome Annotation Pipeline (PGAP)	Scaffold	669366	7736999	2015-02-07	6389	PRJDB3174	SAMD00020841
Streptomyces mangrovisoli		strain: MUSC 149	1428628	ASM97498v2	GCF_000974985.2	RefSeq	NCBI Prokaryotic Genome Annotation Pipeline (PGAP)	Contig	108867	9165825	2016-11-04	8004	PRJNA279916	SAMN03451686
Streptomyces malaysiense		strain: MUSC 136	1428626	ASM98088v2	GCF_000980885.2	RefSeq	NCBI Prokaryotic Genome Annotation Pipeline (PGAP)	Contig	123175	7963326	2016-11-04	7210	PRJNA278503	SAMN03445833
Streptomyces odonnellii		strain: NRRL B-24891	1417980	ASM98189v1	GCF_000981895.1	RefSeq	NCBI Prokaryotic Genome Annotation Pipeline (PGAP)	Contig	23420	8280224	2015-04-29	7382	PRJNA279266	SAMN03444664
Streptomyces europaeiscabiei		strain: NRRL B-24443	146819	ASM98894v1	GCF_000988945.1	RefSeq	NCBI Prokaryotic Genome Annotation Pipeline (PGAP)	Contig	16369	9982072	2015-05-06	9153	PRJNA282974	SAMN03581172
Streptomyces xiamenensis		strain: MCCC 1A01550	408015	ASM99378v3	GCF_000993785.3	RefSeq	NCBI Prokaryotic Genome Annotation Pipeline (PGAP)	Complete Genome	5961402	5961402	2019-08-19	5453	PRJNA73797	SAMN03332981
Streptomyces humi		strain: MUSC 119	1428620	ASM100508v2	GCF_001005085.2	RefSeq	NCBI Prokaryotic Genome Annotation Pipeline (PGAP)	Contig	126586	10014215	2016-11-15	8782	PRJNA280559	SAMN03465092
Streptomyces yangpuensis		strain: fd2-tb	1648182	ASM100529v1	GCF_001005295.1	RefSeq	NCBI Prokaryotic Genome Annotation Pipeline (PGAP)	Scaffold	136428	7646853	2015-05-08	7021	PRJNA282566	SAMN03571527
Streptomyces scabiei		strain: NRRL B-16523	1930	ASM100540v1	GCF_001005405.1	RefSeq	NCBI Prokaryotic Genome Annotation Pipeline (PGAP)	Contig	15103	9839340	2015-05-08	8954	PRJNA282688	SAMN03573919
Streptomyces stelliscabiei		strain: NRRL B-24447	146820	ASM100813v1	GCF_001008135.1	RefSeq	NCBI Prokaryotic Genome Annotation Pipeline (PGAP)	Scaffold	19030	9978344	2015-05-15	9323	PRJNA282837	SAMN03580356
Streptomyces showdoensis		strain: ATCC 15227	68268	ASM100834v1	GCF_001008345.1	RefSeq	NCBI Prokaryotic Genome Annotation Pipeline (PGAP)	Contig	101336	8146620	2015-05-15	7498	PRJNA277913	SAMN03398487
Streptomyces sp. CNQ-509		strain: CNQ-509	444103	ASM101103v1	GCF_001011035.1	RefSeq	NCBI Prokaryotic Genome Annotation Pipeline (PGAP)	Complete Genome	8039333	8039333	2015-05-20	7027	PRJNA284218	SAMN03699827
Streptomyces leeuwenhoekii		strain: type strain (C34 = DSM 42122 = NRRL B-24963)	1437453	sleC34	GCF_001013905.1	RefSeq	NCBI Prokaryotic Genome Annotation Pipeline (PGAP)	Complete Genome	7903895	8122491	2015-05-21	7093	PRJEB8583	SAMEA3258058
Streptomyces sp. KE1		strain: KE1	1638939	ASM101459v1	GCF_001014595.1	RefSeq	NCBI Prokaryotic Genome Annotation Pipeline (PGAP)	Contig	120255	6830045	2015-05-28	6055	PRJNA280032	SAMN03454257
Streptomyces incarnatus		isolate: Taxonomy ID: 665007, strain: NRRL 8089	665007	ASM102718v1	GCF_001027185.1	RefSeq	NCBI Prokaryotic Genome Annotation Pipeline (PGAP)	Chromosome	401474	8897465	2015-06-03	8139	PRJNA284179	SAMN03699512
Streptomyces sp. PBH53		strain: PBH53	1577075	ASM104090v1	GCF_001040905.1	RefSeq	NCBI Prokaryotic Genome Annotation Pipeline (PGAP)	Chromosome	2023887	9153597	2015-06-26	8104	PRJNA268366	SAMN03218484
Streptomyces sp. HNS054		strain: HNS054	1662446	ASM104418v1	GCF_001044185.1	RefSeq	NCBI Prokaryotic Genome Annotation Pipeline (PGAP)	Contig	199354	7452852	2015-07-01	6815	PRJNA285716	SAMN03757723
Streptomyces roseus		strain: ATCC 31245	66430	ASM104442v1	GCF_001044425.1	RefSeq	NCBI Prokaryotic Genome Annotation Pipeline (PGAP)	Scaffold	66555	7834742	2015-07-01	7187	PRJNA287805	SAMN03787768
Streptomyces leeuwenhoekii		strain: C58	1437453	ASM104731v1	GCF_001047315.1	RefSeq	NCBI Prokaryotic Genome Annotation Pipeline (PGAP)	Contig	60064	6876961	2015-07-07	6359	PRJNA286686	SAMN03769433
Streptomyces viridochromogenes		strain: NRRL 3414	1938	ASM104732v1	GCF_001047325.1	RefSeq	NCBI Prokaryotic Genome Annotation Pipeline (PGAP)	Contig	120470	10626331	2015-07-07	9697	PRJNA238534	SAMN02900581
Streptomyces sp. Wb2n-11		strain: Wb2n-11	1030533	Wb2n-11_upgraded	GCF_001049855.1	RefSeq	NCBI Prokaryotic Genome Annotation Pipeline (PGAP)	Contig	7583077	8228099	2015-06-30	7593	PRJEB9168	SAMEA3373827
Streptomyces sp. SBT349		strain: SBT349	1580539	Nocardiopsis_sp_SBT349_SPAdes_SSPACE	GCF_001083795.1	RefSeq	NCBI Prokaryotic Genome Annotation Pipeline (PGAP)	Scaffold	19223	8064387	2015-07-17	7368	PRJNA280805	SAMN03468208
Streptomyces sp. NBRC 110468		strain: NBRC 110468	1679753	ASM118402v1	GCF_001184025.1	RefSeq	NCBI Prokaryotic Genome Annotation Pipeline (PGAP)	Scaffold	559681	8723085	2015-07-16	7756	PRJDB4042	SAMD00035239
Streptomyces caatingaensis		strain: CMAA 1322	1678637	ASM118743v1	GCF_001187435.1	RefSeq	NCBI Prokaryotic Genome Annotation Pipeline (PGAP)	Contig	780921	7055077	2015-07-24	6220	PRJNA288757	SAMN03837863
Streptomyces acidiscabies		strain: NCPPB 4445	42234	ASM118901v1	GCF_001189015.1	RefSeq	NCBI Prokaryotic Genome Annotation Pipeline (PGAP)	Scaffold	88034	9978361	2015-07-30	9055	PRJNA255692	SAMN02927998
Streptomyces europaeiscabiei		strain: NCPPB 4064	146819	ASM118902v1	GCF_001189025.1	RefSeq	NCBI Prokaryotic Genome Annotation Pipeline (PGAP)	Scaffold	81404	8624932	2015-07-30	7650	PRJNA255689	SAMN02927995
Streptomyces stelliscabiei		strain: P3825	146820	ASM118903v1	GCF_001189035.1	RefSeq	NCBI Prokaryotic Genome Annotation Pipeline (PGAP)	Scaffold	32825	10419108	2015-07-30	9525	PRJNA255693	SAMN02927999
Streptomyces fradiae		strain: olg1-1	1906	ASM119016v1	GCF_001190165.1	RefSeq	NCBI Prokaryotic Genome Annotation Pipeline (PGAP)	Contig	82381	7667096	2015-07-31	6597	PRJNA290327	SAMN03890301
Streptomyces ambofaciens ATCC 23877		strain: ATCC 23877	278992	ASM126788v1	GCF_001267885.1	RefSeq	NCBI Prokaryotic Genome Annotation Pipeline (PGAP)	Complete Genome	8303940	8393598	2015-08-17	7515	PRJNA93	SAMN03921868
Streptomyces azureus		strain: ATCC 14921	146537	Sazu_1.0	GCF_001270025.1	RefSeq	NCBI Prokaryotic Genome Annotation Pipeline (PGAP)	Scaffold	52084	8790205	2015-08-06	8364	PRJDB3912	SAMD00031377
Streptomyces viridochromogenes		strain: NRRL 3416	1938	P006IDBA	GCF_001270485.1	RefSeq	NCBI Prokaryotic Genome Annotation Pipeline (PGAP)	Contig	99945	10281308	2015-08-19	9307	PRJNA238534	SAMN02900583
Streptomyces viridochromogenes		strain: NRRL 3413	1938	P009IDBA	GCF_001270495.1	RefSeq	NCBI Prokaryotic Genome Annotation Pipeline (PGAP)	Contig	113641	10292007	2015-08-19	9386	PRJNA238534	SAMN02900584
Streptomyces resistomycificus		strain: NRRL 2290	67356	ASM127050v1	GCF_001270505.1	RefSeq	NCBI Prokaryotic Genome Annotation Pipeline (PGAP)	Contig	106664	9182736	2015-08-19	8382	PRJNA238534	SAMN02900586
Streptomyces viridochromogenes		strain: NRRL 3427	1938	P002IDBA1	GCF_001270515.1	RefSeq	NCBI Prokaryotic Genome Annotation Pipeline (PGAP)	Contig	62708	9393980	2015-08-19	8524	PRJNA238534	SAMN02900582
Streptomyces virginiae		strain: NRRL B-1447	1961	ASM127056v1	GCF_001270565.1	RefSeq	NCBI Prokaryotic Genome Annotation Pipeline (PGAP)	Contig	82152	8614071	2015-08-19	7918	PRJNA238534	SAMN02900589
Streptomyces decoyicus		strain: NRRL 2666	249567	ASM127057v1	GCF_001270575.1	RefSeq	NCBI Prokaryotic Genome Annotation Pipeline (PGAP)	Contig	75047	8586029	2015-08-19	7770	PRJNA238534	SAMN02900588
Streptomyces griseoflavus		strain: NRRL B-1830	35619	ASM127058v1	GCF_001270585.1	RefSeq	NCBI Prokaryotic Genome Annotation Pipeline (PGAP)	Contig	56727	9068791	2015-08-19	7953	PRJNA238534	SAMN02900591
Streptomyces antibioticus		strain: NRRL B-2032	1890	ASM127063v1	GCF_001270635.1	RefSeq	NCBI Prokaryotic Genome Annotation Pipeline (PGAP)	Contig	81290	9978861	2015-08-19	9155	PRJNA238534	SAMN02900593
Streptomyces griseus subsp. rhodochrous		strain: NRRL B-2929	285575	ASM127067v1	GCF_001270675.1	RefSeq	NCBI Prokaryotic Genome Annotation Pipeline (PGAP)	Contig	157297	8029206	2015-08-19	7091	PRJNA238534	SAMN02900579
Streptomyces pristinaespiralis		strain: HCCB 10218	38300	ASM127807v1	GCF_001278075.1	RefSeq	NCBI Prokaryotic Genome Annotation Pipeline (PGAP)	Complete Genome	8532592	8532592	2015-09-02	7418	PRJNA281980	SAMN03565307
Streptomyces sp. CFMR 7		strain: CFMR-7	1649184	ASM127809v1	GCF_001278095.1	RefSeq	NCBI Prokaryotic Genome Annotation Pipeline (PGAP)	Complete Genome	8207742	8307279	2015-09-02	7124	PRJNA282459	SAMN03463183
Streptomyces caelestis		strain: NRRL B-24567	36816	ASM127900v1	GCF_001279005.1	RefSeq	NCBI Prokaryotic Genome Annotation Pipeline (PGAP)	Contig	158158	8622162	2015-09-04	7852	PRJNA238534	SAMN02900596
Streptomyces rimosus subsp. rimosus		strain: NRRL WC-3909	132474	ASM127901v1	GCF_001279015.1	RefSeq	NCBI Prokaryotic Genome Annotation Pipeline (PGAP)	Contig	81262	9222548	2015-09-04	8282	PRJNA238534	SAMN02900601
Streptomyces sp. NRRL WC-3701		strain: NRRL WC-3701	1519473	ASM127902v1	GCF_001279025.1	RefSeq	NCBI Prokaryotic Genome Annotation Pipeline (PGAP)	Contig	89378	9600052	2015-09-04	8612	PRJNA238534	SAMN02900602
Streptomyces rimosus subsp. rimosus		strain: NRRL WC-3869	132474	ASM127906v1	GCF_001279065.1	RefSeq	NCBI Prokaryotic Genome Annotation Pipeline (PGAP)	Contig	83235	9485098	2015-09-04	8346	PRJNA238534	SAMN02900603
Streptomyces rimosus subsp. rimosus		strain: NRRL WC-3875	132474	ASM127907v1	GCF_001279075.1	RefSeq	NCBI Prokaryotic Genome Annotation Pipeline (PGAP)	Contig	79020	9527802	2015-09-04	8531	PRJNA238534	SAMN02900604
Streptomyces rimosus subsp. rimosus		strain: NRRL WC-3899	132474	ASM127909v1	GCF_001279095.1	RefSeq	NCBI Prokaryotic Genome Annotation Pipeline (PGAP)	Contig	88462	9511651	2015-09-04	8558	PRJNA238534	SAMN02900607
Streptomyces rimosus subsp. rimosus		strain: NRRL WC-3873	132474	ASM127910v1	GCF_001279105.1	RefSeq	NCBI Prokaryotic Genome Annotation Pipeline (PGAP)	Contig	70517	9588334	2015-09-04	8612	PRJNA238534	SAMN02900605
Streptomyces rimosus subsp. pseudoverticillatus		strain: NRRL WC-3896	1464079	ASM127934v1	GCF_001279345.1	RefSeq	NCBI Prokaryotic Genome Annotation Pipeline (PGAP)	Contig	55924	9518353	2015-09-04	8546	PRJNA238534	SAMN02900609
Streptomyces sp. NRRL F-4711		strain: NRRL F-4711	1519476	ASM127935v1	GCF_001279355.1	RefSeq	NCBI Prokaryotic Genome Annotation Pipeline (PGAP)	Contig	92178	7956271	2015-09-04	7231	PRJNA238534	SAMN02900612
Streptomyces sp. NRRL F-5755		strain: NRRL F-5755	1519475	ASM127936v1	GCF_001279365.1	RefSeq	NCBI Prokaryotic Genome Annotation Pipeline (PGAP)	Contig	68059	9273907	2015-09-04	8233	PRJNA238534	SAMN02900611
Streptomyces rimosus subsp. rimosus		strain: NRRL WC-3898	132474	ASM127937v1	GCF_001279375.1	RefSeq	NCBI Prokaryotic Genome Annotation Pipeline (PGAP)	Contig	80348	9592778	2015-09-04	8616	PRJNA238534	SAMN02900608
Streptomyces sp. NRRL F-2295		strain: NRRL F-2295	1519477	ASM127942v1	GCF_001279425.1	RefSeq	NCBI Prokaryotic Genome Annotation Pipeline (PGAP)	Contig	132393	7844330	2015-09-04	6825	PRJNA238534	SAMN02900613
Streptomyces sp. WM6349		strain: WM6349	1415552	ASM127944v1	GCF_001279445.1	RefSeq	NCBI Prokaryotic Genome Annotation Pipeline (PGAP)	Contig	94059	7608527	2015-09-04	7017	PRJNA238534	SAMN02900614
Streptomyces sp. XY152		strain: XY152	1415560	ASM127945v1	GCF_001279455.1	RefSeq	NCBI Prokaryotic Genome Annotation Pipeline (PGAP)	Contig	108182	8224003	2015-09-04	7565	PRJNA238534	SAMN02900623
Streptomyces sp. XY511		strain: XY511	1519480	ASM127948v1	GCF_001279485.1	RefSeq	NCBI Prokaryotic Genome Annotation Pipeline (PGAP)	Contig	78963	8052035	2015-09-04	7417	PRJNA238534	SAMN02900628
Streptomyces sp. H021		strain: H021	1519486	ASM127949v1	GCF_001279495.1	RefSeq	NCBI Prokaryotic Genome Annotation Pipeline (PGAP)	Contig	74316	8062295	2015-09-04	7383	PRJNA238534	SAMN02900637
Streptomyces sp. NRRL B-3648		strain: NRRL B-3648	1519493	ASM127954v1	GCF_001279545.1	RefSeq	NCBI Prokaryotic Genome Annotation Pipeline (PGAP)	Contig	164402	8587870	2015-09-04	7922	PRJNA238534	SAMN02900645
Streptomyces sp. NRRL F-4707		strain: NRRL F-4707	1519496	ASM127960v1	GCF_001279605.1	RefSeq	NCBI Prokaryotic Genome Annotation Pipeline (PGAP)	Contig	166107	7836363	2015-09-04	7138	PRJNA238534	SAMN02900651
Streptomyces sp. NRRL F-7442		strain: NRRL F-7442	1519498	ASM127961v1	GCF_001279615.1	RefSeq	NCBI Prokaryotic Genome Annotation Pipeline (PGAP)	Contig	140163	7598939	2015-09-04	6859	PRJNA238534	SAMN02900653
Streptomyces sp. WM6368		strain: WM6368	1415554	ASM127962v1	GCF_001279625.1	RefSeq	NCBI Prokaryotic Genome Annotation Pipeline (PGAP)	Contig	98566	8212860	2015-09-04	7537	PRJNA238534	SAMN02900616
Streptomyces sp. WM6372		strain: WM6372	1415555	ASM127965v1	GCF_001279655.1	RefSeq	NCBI Prokaryotic Genome Annotation Pipeline (PGAP)	Contig	91629	8763196	2015-09-04	8060	PRJNA238534	SAMN02900617
Streptomyces sp. WM6373		strain: WM6373	1415556	ASM127968v1	GCF_001279685.1	RefSeq	NCBI Prokaryotic Genome Annotation Pipeline (PGAP)	Contig	94956	8269391	2015-09-04	7650	PRJNA238534	SAMN02900618
Streptomyces sp. WM6378		strain: WM6378	1415557	ASM127969v1	GCF_001279695.1	RefSeq	NCBI Prokaryotic Genome Annotation Pipeline (PGAP)	Contig	90898	9486712	2015-09-04	8850	PRJNA238534	SAMN02900619
Streptomyces sp. WM4235		strain: WM4235	1415551	ASM127972v1	GCF_001279725.1	RefSeq	NCBI Prokaryotic Genome Annotation Pipeline (PGAP)	Contig	78201	7812079	2015-09-04	7307	PRJNA238534	SAMN02900620
Streptomyces sp. MMG1522		strain: MMG1522	1415545	ASM127973v1	GCF_001279735.1	RefSeq	NCBI Prokaryotic Genome Annotation Pipeline (PGAP)	Contig	111333	7953758	2015-09-04	7015	PRJNA238534	SAMN02900621
Streptomyces sp. XY413		strain: XY413	1519479	ASM127976v1	GCF_001279765.1	RefSeq	NCBI Prokaryotic Genome Annotation Pipeline (PGAP)	Contig	114603	8565282	2015-09-04	7895	PRJNA238534	SAMN02900626
Streptomyces sp. MMG1533		strain: MMG1533	1415546	ASM127977v1	GCF_001279775.1	RefSeq	NCBI Prokaryotic Genome Annotation Pipeline (PGAP)	Contig	98746	10362086	2015-09-04	9607	PRJNA238534	SAMN02900622
Streptomyces sp. XY431		strain: XY431	1415562	ASM127980v1	GCF_001279805.1	RefSeq	NCBI Prokaryotic Genome Annotation Pipeline (PGAP)	Contig	46679	9490701	2015-09-04	8357	PRJNA238534	SAMN02900627
Streptomyces sp. XY37		strain: XY37	1519478	ASM127981v1	GCF_001279815.1	RefSeq	NCBI Prokaryotic Genome Annotation Pipeline (PGAP)	Contig	130425	8149060	2015-09-04	7430	PRJNA238534	SAMN02900625
Streptomyces sp. XY533		strain: XY533	1519481	ASM127984v1	GCF_001279845.1	RefSeq	NCBI Prokaryotic Genome Annotation Pipeline (PGAP)	Contig	97762	8278192	2015-09-04	7629	PRJNA238534	SAMN02900629
Streptomyces sp. XY58		strain: XY58	1519482	ASM127985v1	GCF_001279855.1	RefSeq	NCBI Prokaryotic Genome Annotation Pipeline (PGAP)	Contig	103181	8142216	2015-09-04	7447	PRJNA238534	SAMN02900630
Streptomyces sp. XY593		strain: XY593	1519483	ASM127988v1	GCF_001279885.1	RefSeq	NCBI Prokaryotic Genome Annotation Pipeline (PGAP)	Contig	130619	8330448	2015-09-04	7618	PRJNA238534	SAMN02900631
Streptomyces sp. XY66		strain: XY66	1415563	ASM127990v1	GCF_001279905.1	RefSeq	NCBI Prokaryotic Genome Annotation Pipeline (PGAP)	Contig	104603	8531037	2015-09-04	7854	PRJNA238534	SAMN02900632
Streptomyces sp. H036		strain: H036	1519487	ASM127992v1	GCF_001279925.1	RefSeq	NCBI Prokaryotic Genome Annotation Pipeline (PGAP)	Contig	102927	8621977	2015-09-04	7908	PRJNA238534	SAMN02900638
Streptomyces sp. IGB124		strain: IGB124	1519485	ASM127993v1	GCF_001279935.1	RefSeq	NCBI Prokaryotic Genome Annotation Pipeline (PGAP)	Contig	86405	8431584	2015-09-04	7748	PRJNA238534	SAMN02900636
Streptomyces sp. MMG1064		strain: MMG1064	1519488	ASM127996v1	GCF_001279965.1	RefSeq	NCBI Prokaryotic Genome Annotation Pipeline (PGAP)	Contig	119376	8128098	2015-09-04	7419	PRJNA238534	SAMN02900639
Streptomyces sp. AS58		strain: AS58	1519489	ASM127998v1	GCF_001279985.1	RefSeq	NCBI Prokaryotic Genome Annotation Pipeline (PGAP)	Contig	126856	10576888	2015-09-04	9464	PRJNA238534	SAMN02900640
Streptomyces sp. NRRL WC-3618		strain: NRRL WC-3618	1519490	ASM128000v1	GCF_001280005.1	RefSeq	NCBI Prokaryotic Genome Annotation Pipeline (PGAP)	Contig	57397	9338462	2015-09-04	8526	PRJNA238534	SAMN02900642
Streptomyces sp. MMG1121		strain: MMG1121	1415544	ASM128001v1	GCF_001280015.1	RefSeq	NCBI Prokaryotic Genome Annotation Pipeline (PGAP)	Contig	150870	9453902	2015-09-04	8744	PRJNA238534	SAMN02900641
Streptomyces sp. NRRL WC-3723		strain: NRRL WC-3723	1519491	ASM128004v1	GCF_001280045.1	RefSeq	NCBI Prokaryotic Genome Annotation Pipeline (PGAP)	Contig	101769	10369869	2015-09-04	9576	PRJNA238534	SAMN02900643
Streptomyces sp. NRRL B-1140		strain: NRRL B-1140	1415549	ASM128006v1	GCF_001280065.1	RefSeq	NCBI Prokaryotic Genome Annotation Pipeline (PGAP)	Contig	209231	8206934	2015-09-04	7517	PRJNA238534	SAMN02900646
Streptomyces sp. NRRL F-6491		strain: NRRL F-6491	1519495	ASM128009v1	GCF_001280095.1	RefSeq	NCBI Prokaryotic Genome Annotation Pipeline (PGAP)	Contig	69817	7754592	2015-09-04	7066	PRJNA238534	SAMN02900650
Streptomyces sp. NRRL F-6492		strain: NRRL F-6492	1519497	ASM128012v1	GCF_001280125.1	RefSeq	NCBI Prokaryotic Genome Annotation Pipeline (PGAP)	Contig	69469	7753113	2015-09-04	7081	PRJNA238534	SAMN02900652
Streptomyces purpurogeneiscleroticus		strain: NRRL B-2952	68259	ASM128015v1	GCF_001280155.1	RefSeq	NCBI Prokaryotic Genome Annotation Pipeline (PGAP)	Contig	124229	6973953	2015-09-04	6834	PRJNA238534	SAMN03327482
Streptomyces sp. XY332		strain: XY332	1415561	ASM128088v1	GCF_001280885.1	RefSeq	NCBI Prokaryotic Genome Annotation Pipeline (PGAP)	Contig	135294	8612030	2015-09-10	8023	PRJNA238534	SAMN02900624
Streptomyces sp. NRRL B-24085		strain: NRRL B-24085	1709476	ASM128211v1	GCF_001282115.1	RefSeq	NCBI Prokaryotic Genome Annotation Pipeline (PGAP)	Contig	22932	8963402	2015-09-14	8479	PRJNA293375	SAMN04026160
Streptomyces sp. TP-A0875		strain: TP-A0875	552354	ASM129359v1	GCF_001293595.1	RefSeq	NCBI Prokaryotic Genome Annotation Pipeline (PGAP)	Scaffold	323770	6778367	2015-08-21	6026	PRJDB4101	SAMD00035869
Streptomyces sp. NRRL F-6602		strain: NRRL F-6602	1609099	ASM129432v1	GCF_001294325.1	RefSeq		Contig	172931	11263475	2015-09-18		PRJNA238534	SAMN03327490
Streptomyces chattanoogensis		strain: NRRL ISP-5002	66876	ASM129433v1	GCF_001294335.1	RefSeq	NCBI Prokaryotic Genome Annotation Pipeline (PGAP)	Contig	166063	9129105	2015-09-18	8315	PRJNA238534	SAMN03327492
Streptomyces sp. NRRL S-4		strain: NRRL S-4	1519471	ASM129434v1	GCF_001294345.1	RefSeq	NCBI Prokaryotic Genome Annotation Pipeline (PGAP)	Contig	322709	7384559	2015-09-18	6594	PRJNA238534	SAMN02900599
Streptomyces sp. NRRL WC-3753		strain: NRRL WC-3753	1609104	ASM129439v1	GCF_001294395.1	RefSeq		Contig	280742	9628887	2015-09-18		PRJNA238534	SAMN03327498
Streptomyces venezuelae		strain: ATCC 15439	54571	Streptomyces venezuelae ATCC 15439	GCF_001406115.1	RefSeq	NCBI Prokaryotic Genome Annotation Pipeline (PGAP)	Complete Genome	9034396	9034396	2015-10-01	8202	PRJEB10583	SAMEA3516846
Streptomyces pactum		strain: ACT12	68249	ASM141454v1	GCF_001414545.1	RefSeq	NCBI Prokaryotic Genome Annotation Pipeline (PGAP)	Scaffold	115344	8466361	2015-10-27	7310	PRJNA293399	SAMN04002534
Streptomyces sp. NBRC 110030		strain: NBRC 110030	1550033	ASM141767v1	GCF_001417675.1	RefSeq	NCBI Prokaryotic Genome Annotation Pipeline (PGAP)	Scaffold	362492	8126267	2015-10-02	7232	PRJDB3172	SAMD00020839
Streptomyces sp. JHA19		strain: JHA19	1577588	ASM141769v1	GCF_001417695.1	RefSeq	NCBI Prokaryotic Genome Annotation Pipeline (PGAP)	Contig	324664	7708767	2015-08-26	7043	PRJDB3332	SAMD00023446
Streptomyces sp. NBRC 110028		strain: NBRC 110028	1621260	ASM141773v1	GCF_001417735.1	RefSeq	NCBI Prokaryotic Genome Annotation Pipeline (PGAP)	Scaffold	263196	8921218	2015-10-15	7942	PRJDB3539	SAMD00026622
Streptomyces sp. TP-A0356		strain: TP-A0356	1359208	ASM141777v1	GCF_001417775.1	RefSeq	NCBI Prokaryotic Genome Annotation Pipeline (PGAP)	Scaffold	379954	8409357	2015-10-22	7715	PRJDB4098	SAMD00035865
Streptomyces albus		strain: NRRL B-1685	1888	ASM141812v1	GCF_001418125.1	RefSeq	NCBI Prokaryotic Genome Annotation Pipeline (PGAP)	Scaffold	16752	7375232	2015-10-28	6604	PRJNA293375	SAMN04002961
Streptomyces aureus		strain: NRRL B-2808	193461	ASM141813v1	GCF_001418135.1	RefSeq	NCBI Prokaryotic Genome Annotation Pipeline (PGAP)	Scaffold	17694	7926662	2015-10-28	7507	PRJNA293375	SAMN04002963
Streptomyces prasinus		strain: NRRL B-12521	67345	ASM141816v1	GCF_001418165.1	RefSeq	NCBI Prokaryotic Genome Annotation Pipeline (PGAP)	Scaffold	15168	7680312	2015-10-28	6979	PRJNA293375	SAMN04002974
Streptomyces hirsutus		strain: NRRL B-3040	35620	ASM141817v1	GCF_001418175.1	RefSeq	NCBI Prokaryotic Genome Annotation Pipeline (PGAP)	Scaffold	16823	8335451	2015-10-28	7980	PRJNA293375	SAMN04003009
Streptomyces atriruber		strain: NRRL B-24165	545121	ASM141832v1	GCF_001418325.1	RefSeq	NCBI Prokaryotic Genome Annotation Pipeline (PGAP)	Scaffold	23936	8892875	2015-10-28	8295	PRJNA293375	SAMN04002960
Streptomyces aurantiacus		strain: NRRL ISP-5412	47760	ASM141833v1	GCF_001418335.1	RefSeq	NCBI Prokaryotic Genome Annotation Pipeline (PGAP)	Scaffold	28924	9255252	2015-10-28	8352	PRJNA293375	SAMN04002962
Streptomyces alboniger		strain: NRRL B-1832	132473	ASM141838v1	GCF_001418385.1	RefSeq	NCBI Prokaryotic Genome Annotation Pipeline (PGAP)	Scaffold	23163	7547388	2015-10-28	6995	PRJNA293375	SAMN04002384
Streptomyces prasinopilosus		strain: NRRL B-24621	67344	ASM141839v1	GCF_001418395.1	RefSeq	NCBI Prokaryotic Genome Annotation Pipeline (PGAP)	Scaffold	9036	6441003	2015-10-28	6124	PRJNA293375	SAMN04003992
Streptomyces diastatochromogenes		strain: NRRL B-1698	42236	ASM141840v1	GCF_001418405.1	RefSeq	NCBI Prokaryotic Genome Annotation Pipeline (PGAP)	Scaffold	17611	9119388	2015-10-28	8531	PRJNA293375	SAMN04003991
Streptomyces hirsutus		strain: NRRL B-2713	35620	ASM141841v1	GCF_001418415.1	RefSeq	NCBI Prokaryotic Genome Annotation Pipeline (PGAP)	Scaffold	17727	8506297	2015-10-28	8117	PRJNA293375	SAMN04004080
Streptomyces kanamyceticus		strain: NRRL B-2535	1967	ASM141846v1	GCF_001418465.1	RefSeq	NCBI Prokaryotic Genome Annotation Pipeline (PGAP)	Scaffold	24654	9783257	2015-10-28	8873	PRJNA293375	SAMN04004081
Streptomyces ossamyceticus		strain: NRRL B-3822	249581	ASM141847v1	GCF_001418475.1	RefSeq	NCBI Prokaryotic Genome Annotation Pipeline (PGAP)	Scaffold	16273	9298634	2015-10-28	8675	PRJNA293375	SAMN04004085
Streptomyces pathocidini		strain: NRRL B-24287	1650571	ASM141849v1	GCF_001418495.1	RefSeq	NCBI Prokaryotic Genome Annotation Pipeline (PGAP)	Scaffold	11424	5542997	2015-10-28	5221	PRJNA293375	SAMN04004086
Streptomyces albus		strain: NRRL B-2465	1888	ASM141850v1	GCF_001418505.1	RefSeq	NCBI Prokaryotic Genome Annotation Pipeline (PGAP)	Scaffold	18934	7425953	2015-10-28	6552	PRJNA293375	SAMN04003993
Streptomyces albus		strain: NRRL B-1335	1888	ASM141854v1	GCF_001418545.1	RefSeq	NCBI Prokaryotic Genome Annotation Pipeline (PGAP)	Scaffold	11416	6963283	2015-10-28	6394	PRJNA293375	SAMN04003994
Streptomyces graminilatus		strain: NRRL B-59124	1464070	ASM141856v1	GCF_001418565.1	RefSeq	NCBI Prokaryotic Genome Annotation Pipeline (PGAP)	Scaffold	19008	9608680	2015-10-28	8758	PRJNA293375	SAMN04003995
Streptomyces griseoruber		strain: NRRL B-1818	1943	ASM141858v1	GCF_001418585.1	RefSeq	NCBI Prokaryotic Genome Annotation Pipeline (PGAP)	Scaffold	18009	9868987	2015-10-28	9535	PRJNA293375	SAMN04004079
Streptomyces luridiscabiei		strain: NRRL B-24455	164114	ASM141862v1	GCF_001418625.1	RefSeq	NCBI Prokaryotic Genome Annotation Pipeline (PGAP)	Scaffold	18006	7921781	2015-10-28	7465	PRJNA293375	SAMN04004082
Streptomyces neyagawaensis		strain: NRRL B-3092	42238	ASM141864v1	GCF_001418645.1	RefSeq	NCBI Prokaryotic Genome Annotation Pipeline (PGAP)	Scaffold	10011	9132025	2015-10-28	8693	PRJNA293375	SAMN04004083
Streptomyces phaeochromogenes		strain: NRRL B-1248	1923	ASM141865v1	GCF_001418655.1	RefSeq	NCBI Prokaryotic Genome Annotation Pipeline (PGAP)	Scaffold	28915	10935515	2015-10-28	9858	PRJNA293375	SAMN04004087
Streptomyces puniciscabiei		strain: NRRL B-24456	164348	ASM141968v1	GCF_001419685.1	RefSeq	NCBI Prokaryotic Genome Annotation Pipeline (PGAP)	Scaffold	25403	8807122	2015-10-29	8560	PRJNA293375	SAMN04004090
Streptomyces prasinopilosus		strain: NRRL B-2711	67344	ASM141969v1	GCF_001419695.1	RefSeq	NCBI Prokaryotic Genome Annotation Pipeline (PGAP)	Scaffold	8835	6416915	2015-10-29	6273	PRJNA293375	SAMN04004088
Streptomyces prasinus		strain: NRRL B-2712	67345	ASM141970v1	GCF_001419705.1	RefSeq	NCBI Prokaryotic Genome Annotation Pipeline (PGAP)	Scaffold	12863	7433599	2015-10-29	6747	PRJNA293375	SAMN04004089
Streptomyces silaceus		strain: NRRL B-24166	545123	ASM141974v1	GCF_001419745.1	RefSeq	NCBI Prokaryotic Genome Annotation Pipeline (PGAP)	Scaffold	20483	8744139	2015-10-29	8058	PRJNA293375	SAMN04004092
Streptomyces torulosus		strain: NRRL B-3889	68276	ASM141976v1	GCF_001419765.1	RefSeq	NCBI Prokaryotic Genome Annotation Pipeline (PGAP)	Scaffold	15769	9848803	2015-10-29	9191	PRJNA293375	SAMN04004093
Streptomyces niveiscabiei		strain: NRRL B-24457	164115	ASM141979v1	GCF_001419795.1	RefSeq	NCBI Prokaryotic Genome Annotation Pipeline (PGAP)	Scaffold	10112	9549495	2015-10-29	9393	PRJNA293375	SAMN04004084
Streptomyces sp. Root369		strain: Root369	1736523	Root369	GCF_001425805.1	RefSeq	NCBI Prokaryotic Genome Annotation Pipeline (PGAP)	Scaffold	302259	10741251	2015-11-02	9924	PRJNA297942	SAMN04155792
Streptomyces sp. Root1295		strain: Root1295	1736448	Root1295	GCF_001426325.1	RefSeq	NCBI Prokaryotic Genome Annotation Pipeline (PGAP)	Scaffold	54607	9196637	2015-11-02	8267	PRJNA297942	SAMN04155717
Streptomyces sp. Root1304		strain: Root1304	1736450	Root1304	GCF_001426405.1	RefSeq	NCBI Prokaryotic Genome Annotation Pipeline (PGAP)	Scaffold	557836	7584031	2015-11-02	6861	PRJNA297942	SAMN04155719
Streptomyces sp. Root1310		strain: Root1310	1736452	Root1310	GCF_001426425.1	RefSeq	NCBI Prokaryotic Genome Annotation Pipeline (PGAP)	Scaffold	701632	9540101	2015-11-02	8471	PRJNA297942	SAMN04155721
Streptomyces sp. Root431		strain: Root431	1736535	Root431	GCF_001426585.1	RefSeq	NCBI Prokaryotic Genome Annotation Pipeline (PGAP)	Scaffold	700378	6497041	2015-11-02	5901	PRJNA297942	SAMN04155804
Streptomyces sp. Root1319		strain: Root1319	1736454	Root1319	GCF_001426615.1	RefSeq	NCBI Prokaryotic Genome Annotation Pipeline (PGAP)	Scaffold	72781	6744287	2015-11-02	5922	PRJNA297942	SAMN04155723
Streptomyces sp. Root55		strain: Root55	1736554	Root55	GCF_001427245.1	RefSeq	NCBI Prokaryotic Genome Annotation Pipeline (PGAP)	Scaffold	388630	8054949	2015-11-02	7092	PRJNA297942	SAMN04155823
Streptomyces sp. Root63		strain: Root63	1736573	Root63	GCF_001427565.1	RefSeq	NCBI Prokaryotic Genome Annotation Pipeline (PGAP)	Scaffold	675339	9213798	2015-11-02	8222	PRJNA297942	SAMN04155842
Streptomyces sp. Root66D1		strain: Root66D1	1736582	Root66D1	GCF_001427745.1	RefSeq	NCBI Prokaryotic Genome Annotation Pipeline (PGAP)	Scaffold	458451	7586415	2015-11-02	6868	PRJNA297942	SAMN04155851
Streptomyces sp. Root264		strain: Root264	1736503	Root264	GCF_001428885.1	RefSeq	NCBI Prokaryotic Genome Annotation Pipeline (PGAP)	Scaffold	58704	9015452	2015-11-02	8198	PRJNA297942	SAMN04155772
Streptomyces sp. FR-008		strain: FR-008	206662	ASM143176v1	GCF_001431765.1	RefSeq	NCBI Prokaryotic Genome Annotation Pipeline (PGAP)	Complete Genome	7090955	7258031	2015-11-04	6357	PRJNA264353	SAMN03120580
Streptomyces anulatus		strain: ATCC 11523	1892	ASM143435v1	GCF_001434355.1	RefSeq	NCBI Prokaryotic Genome Annotation Pipeline (PGAP)	Chromosome	2269932	8847108	2015-11-09	7788	PRJNA257397	SAMN02951406
Streptomyces venezuelae		strain: ATCC 15439	54571	ASM144362v1	GCF_001443625.1	RefSeq	NCBI Prokaryotic Genome Annotation Pipeline (PGAP)	Complete Genome	9054831	9054831	2015-11-13	8215	PRJNA298854	SAMN04230917
Streptomyces roseifaciens		strain: MBT76	1488406	ASM144565v1	GCF_001445655.1	RefSeq	NCBI Prokaryotic Genome Annotation Pipeline (PGAP)	Scaffold	2514044	8639831	2015-11-18	7534	PRJNA301664	SAMN04253747
Streptomyces hygroscopicus subsp. limoneus		strain: KCTC 1717	264445	ASM144707v1	GCF_001447075.1	RefSeq	NCBI Prokaryotic Genome Annotation Pipeline (PGAP)	Complete Genome	8648026	10537932	2015-11-20	9456	PRJNA302679	SAMN04277307
Streptomyces sp. AVP053U2		strain: AVP053U2	1737066	ASM146945v2	GCF_001469455.2	RefSeq	NCBI Prokaryotic Genome Annotation Pipeline (PGAP)	Scaffold	137942	7759417	2016-08-19	6878	PRJNA298352	SAMN04158509
Streptomyces silvensis		strain: ATCC 53525	1765722	ASM148241v1	GCF_001482415.1	RefSeq	NCBI Prokaryotic Genome Annotation Pipeline (PGAP)	Scaffold	88345	9741331	2015-12-24	8360	PRJNA304595	SAMN04304558
Streptomyces sp. CdTB01		strain: CdTB01	1725411	ASM148456v1	GCF_001484565.1	RefSeq	NCBI Prokaryotic Genome Annotation Pipeline (PGAP)	Complete Genome	9902731	10191567	2016-01-04	9341	PRJNA302338	SAMN04235813
Streptomyces kanasensis		strain: ZX01	936756	ASM148462v1	GCF_001484625.1	RefSeq	NCBI Prokaryotic Genome Annotation Pipeline (PGAP)	Contig	61612	7026257	2016-01-04	6359	PRJNA303097	SAMN04285690
Streptomyces sp. 4F		strain: 4F	1751294	ASM148470v1	GCF_001484705.1	RefSeq	NCBI Prokaryotic Genome Annotation Pipeline (PGAP)	Complete Genome	8047771	8047771	2016-01-04	7297	PRJNA301391	SAMN04245816
Streptomyces acidiscabies		strain: a10	42234	ASM148510v1	GCF_001485105.1	RefSeq	NCBI Prokaryotic Genome Annotation Pipeline (PGAP)	Scaffold	82196	10725420	2015-12-24	9657	PRJDB4008	SAMD00034892
Streptomyces scabiei		strain: S58	1930	ASM148512v1	GCF_001485125.1	RefSeq	NCBI Prokaryotic Genome Annotation Pipeline (PGAP)	Scaffold	193185	10001327	2015-12-24	8845	PRJDB4008	SAMD00034890
Streptomyces turgidiscabies		strain: T45	85558	ASM148514v1	GCF_001485145.1	RefSeq	NCBI Prokaryotic Genome Annotation Pipeline (PGAP)	Scaffold	264425	10579341	2015-12-23	9445	PRJDB4008	SAMD00034891
Streptomyces specialis		strain: GW41-1564T	498367	Streptomyces specialis	GCF_001493375.1	RefSeq	NCBI Prokaryotic Genome Annotation Pipeline (PGAP)	Scaffold	185160	5884160	2015-12-22	5538	PRJEB9981	SAMEA3696889
Streptomyces rimosus subsp. rimosus		strain: NRRL WC-3897	132474	ASM150739v1	GCF_001507395.1	RefSeq	NCBI Prokaryotic Genome Annotation Pipeline (PGAP)	Contig	87969	9592983	2016-01-07	8604	PRJNA238534	SAMN02900606
Streptomyces sp. NRRL F-5122		strain: NRRL F-5122	1609098	ASM150743v1	GCF_001507435.1	RefSeq	NCBI Prokaryotic Genome Annotation Pipeline (PGAP)	Contig	153060	10162813	2016-01-07	9374	PRJNA238534	SAMN03327488
Streptomyces regalis		strain: NRRL 3151	68262	ASM150947v1	GCF_001509475.1	RefSeq	NCBI Prokaryotic Genome Annotation Pipeline (PGAP)	Contig	73780	10954269	2016-01-08	10233	PRJNA238534	SAMN03327473
Streptomyces sp. NRRL F-4489		strain: NRRL F-4489	1609095	ASM150948v1	GCF_001509485.1	RefSeq	NCBI Prokaryotic Genome Annotation Pipeline (PGAP)	Contig	62597	7524057	2016-01-08	6831	PRJNA238534	SAMN03327485
Streptomyces sp. NRRL S-1521		strain: NRRL S-1521	1609100	ASM150950v1	GCF_001509505.1	RefSeq	NCBI Prokaryotic Genome Annotation Pipeline (PGAP)	Contig	104904	8541802	2016-01-08	7549	PRJNA238534	SAMN03327493
Streptomyces albidoflavus		strain: NRRL WC-3066	1886	ASM150956v1	GCF_001509565.1	RefSeq	NCBI Prokaryotic Genome Annotation Pipeline (PGAP)	Contig	67140	7151148	2016-01-08	6376	PRJNA238534	SAMN03327495
Streptomyces violaceusniger		strain: NRRL F-8817	68280	ASM150977v1	GCF_001509775.1	RefSeq	NCBI Prokaryotic Genome Annotation Pipeline (PGAP)	Contig	140380	10460168	2016-01-08	9377	PRJNA238534	SAMN03327491
Streptomyces sp. NRRL WC-3604		strain: NRRL WC-3604	1609102	ASM150978v1	GCF_001509785.1	RefSeq	NCBI Prokaryotic Genome Annotation Pipeline (PGAP)	Contig	128237	7585455	2016-01-08	7028	PRJNA238534	SAMN03327496
Streptomyces sp. NRRL WC-3605		strain: NRRL WC-3605	1609103	ASM150979v1	GCF_001509795.1	RefSeq	NCBI Prokaryotic Genome Annotation Pipeline (PGAP)	Contig	134487	7584593	2016-01-08	7036	PRJNA238534	SAMN03327497
Streptomyces reticuli		isolate: TUE45	1926	TUE45	GCF_001511815.1	RefSeq	NCBI Prokaryotic Genome Annotation Pipeline (PGAP)	Complete Genome	8353915	9336224	2016-01-07	8315	PRJEB10869	SAMEA3707210
Streptomyces pseudovenezuelae		strain: DSM 40212	67350	ASM151395v1	GCF_001513955.1	RefSeq	NCBI Prokaryotic Genome Annotation Pipeline (PGAP)	Scaffold	436750	9639743	2016-01-13	8660	PRJNA299220	SAMN04193342
Streptomyces cellostaticus		strain: DSM 40189	67285	ASM151396v1	GCF_001513965.1	RefSeq	NCBI Prokaryotic Genome Annotation Pipeline (PGAP)	Scaffold	147351	9835283	2016-01-13	8796	PRJNA299219	SAMN04193341
Streptomyces curacoi		strain: DSM 40107	146536	ASM151397v1	GCF_001513975.1	RefSeq	NCBI Prokaryotic Genome Annotation Pipeline (PGAP)	Scaffold	333488	8412249	2016-01-13	7531	PRJNA299217	SAMN04193339
Streptomyces griseorubiginosus		strain: DSM 40125	67304	ASM151398v1	GCF_001513985.1	RefSeq	NCBI Prokaryotic Genome Annotation Pipeline (PGAP)	Scaffold	491613	9555958	2016-01-13	8557	PRJNA299218	SAMN04193340
Streptomyces yokosukanensis		strain: DSM 40224	67386	ASM151403v1	GCF_001514035.1	RefSeq	NCBI Prokaryotic Genome Annotation Pipeline (PGAP)	Scaffold	258279	10159272	2016-01-13	9111	PRJNA299221	SAMN04193343
Streptomyces canus		strain: DSM 40275	58343	ASM151404v1	GCF_001514045.1	RefSeq	NCBI Prokaryotic Genome Annotation Pipeline (PGAP)	Scaffold	218959	9844122	2016-01-13	8981	PRJNA299222	SAMN04193344
Streptomyces corchorusii		strain: DSM 40340	1903	ASM151405v1	GCF_001514055.1	RefSeq	NCBI Prokaryotic Genome Annotation Pipeline (PGAP)	Scaffold	211102	10309547	2016-01-13	9288	PRJNA299223	SAMN04193345
Streptomyces antibioticus		strain: DSM 40234	1890	ASM151406v1	GCF_001514065.1	RefSeq	NCBI Prokaryotic Genome Annotation Pipeline (PGAP)	Scaffold	419334	10145887	2016-01-13	9295	PRJNA299224	SAMN04193346
Streptomyces olivochromogenes		strain: DSM 40451	1963	ASM151411v1	GCF_001514115.1	RefSeq	NCBI Prokaryotic Genome Annotation Pipeline (PGAP)	Scaffold	283179	11669312	2016-01-13	10661	PRJNA299225	SAMN04193347
Streptomyces longwoodensis		strain: DSM 41677	68231	ASM151412v1	GCF_001514125.1	RefSeq	NCBI Prokaryotic Genome Annotation Pipeline (PGAP)	Scaffold	271394	8363623	2016-01-13	7413	PRJNA299227	SAMN04193348
Streptomyces avermitilis		strain: DSM 46492	33903	ASM151413v1	GCF_001514135.1	RefSeq	NCBI Prokaryotic Genome Annotation Pipeline (PGAP)	Scaffold	247714	8950231	2016-01-13	7950	PRJNA299228	SAMN04193349
Streptomyces canus		strain: DSM 40017	58343	ASM151414v1	GCF_001514145.1	RefSeq	NCBI Prokaryotic Genome Annotation Pipeline (PGAP)	Scaffold	309626	11570753	2016-01-13	10625	PRJNA299229	SAMN04193350
Streptomyces griseorubiginosus		strain: DSM 40469	67304	ASM151419v1	GCF_001514195.1	RefSeq	NCBI Prokaryotic Genome Annotation Pipeline (PGAP)	Scaffold	389986	9866755	2016-01-13	8773	PRJNA299230	SAMN04193351
Streptomyces griseoruber		strain: DSM 40281	1943	ASM151420v1	GCF_001514205.1	RefSeq	NCBI Prokaryotic Genome Annotation Pipeline (PGAP)	Scaffold	217124	10217879	2016-01-13	9276	PRJNA299232	SAMN04193353
Streptomyces bungoensis		strain: DSM 41781	285568	ASM151421v1	GCF_001514215.1	RefSeq	NCBI Prokaryotic Genome Annotation Pipeline (PGAP)	Scaffold	156764	8408982	2016-01-13	7540	PRJNA299233	SAMN04193354
Streptomyces caeruleatus		strain: NRRL B-24802	661399	ASM151423v1	GCF_001514235.1	RefSeq	NCBI Prokaryotic Genome Annotation Pipeline (PGAP)	Scaffold	218496	10290495	2016-01-13	9152	PRJNA299234	SAMN04193355
Streptomyces resistomycificus		strain: DSM 40133	67356	ASM151426v1	GCF_001514265.1	RefSeq	NCBI Prokaryotic Genome Annotation Pipeline (PGAP)	Scaffold	264564	9179735	2016-01-13	8259	PRJNA299235	SAMN04193356
Streptomyces sp. DSM 15324		strain: DSM 15324	1739111	ASM151428v1	GCF_001514285.1	RefSeq	NCBI Prokaryotic Genome Annotation Pipeline (PGAP)	Scaffold	339891	9379038	2016-01-13	8306	PRJNA299231	SAMN04193352
Streptomyces dysideae		strain: RV15	909626	ASM151430v1	GCF_001514305.1	RefSeq	NCBI Prokaryotic Genome Annotation Pipeline (PGAP)	Scaffold	141443	10773767	2016-01-13	10157	PRJNA299236	SAMN04193357
Streptomyces canus		strain: C-509	58343	ASM151712v1	GCF_001517125.1	RefSeq	NCBI Prokaryotic Genome Annotation Pipeline (PGAP)	Contig	343154	7795072	2016-01-19	7146	PRJNA306875	SAMN04365298
Streptomyces sp. IMTB 1903		strain: IMTB 1903	1776680	ASM153114v1	GCF_001531145.1	RefSeq	NCBI Prokaryotic Genome Annotation Pipeline (PGAP)	Scaffold	235649	7846227	2016-01-22	7141	PRJNA308156	SAMN04387707
Streptomyces albus subsp. albus		strain: NRRL F-4371	67257	ASM154114v1	GCF_001541145.1	RefSeq	NCBI Prokaryotic Genome Annotation Pipeline (PGAP)	Contig	88399	9246299	2016-01-26	8174	PRJNA238534	SAMN03327484
Streptomyces griseochromogenes		strain: ATCC 14511	68214	ASM154262v2	GCF_001542625.1	RefSeq	NCBI Prokaryotic Genome Annotation Pipeline (PGAP)	Complete Genome	10764674	10764674	2016-07-05	9790	PRJNA307132	SAMN04375936
Streptomyces scabiei		strain: 85-08	1930	ASM155021v1	GCF_001550215.1	RefSeq	NCBI Prokaryotic Genome Annotation Pipeline (PGAP)	Contig	13060	9978746	2016-02-05	9675	PRJNA309593	SAMN04437011
Streptomyces scabiei		strain: 95-18	1930	ASM155022v1	GCF_001550225.1	RefSeq	NCBI Prokaryotic Genome Annotation Pipeline (PGAP)	Contig	10646	10489082	2016-02-05	10508	PRJNA309594	SAMN04437012
Streptomyces scabiei		strain: 96-08	1930	ASM155023v1	GCF_001550235.1	RefSeq	NCBI Prokaryotic Genome Annotation Pipeline (PGAP)	Contig	10554	11200310	2016-02-05	10912	PRJNA309706	SAMN04439349
Streptomyces scabiei		strain: 84-34	1930	ASM155024v1	GCF_001550245.1	RefSeq	NCBI Prokaryotic Genome Annotation Pipeline (PGAP)	Contig	10930	9992374	2016-02-05	9788	PRJNA309839	SAMN04440839
Streptomyces scabiei		strain: 96-15	1930	ASM155029v1	GCF_001550295.1	RefSeq	NCBI Prokaryotic Genome Annotation Pipeline (PGAP)	Contig	12509	9219556	2016-02-05	8942	PRJNA309853	SAMN04441030
Streptomyces diastatochromogenes		strain: ATCC 12309	42236	ASM155030v1	GCF_001550305.1	RefSeq	NCBI Prokaryotic Genome Annotation Pipeline (PGAP)	Contig	18644	12331773	2016-02-05	12117	PRJNA309834	SAMN04440795
Streptomyces caniscabiei		strain: 96-12	2746961	ASM155031v1	GCF_001550315.1	RefSeq	NCBI Prokaryotic Genome Annotation Pipeline (PGAP)	Contig	8672	10080713	2016-02-05	10040	PRJNA309851	SAMN04441028
Streptomyces europaeiscabiei		strain: 89-04	146819	ASM155032v1	GCF_001550325.1	RefSeq	NCBI Prokaryotic Genome Annotation Pipeline (PGAP)	Contig	17738	10515639	2016-02-05	9993	PRJNA309848	SAMN04441019
Streptomyces europaeiscabiei		strain: 96-14	146819	ASM155037v1	GCF_001550375.1	RefSeq	NCBI Prokaryotic Genome Annotation Pipeline (PGAP)	Contig	21182	10499951	2016-02-05	9739	PRJNA309850	SAMN04441027
Streptomyces hygroscopicus subsp. hygroscopicus		strain: NBRC 16556	68042	ASM155343v1	GCF_001553435.1	RefSeq	NCBI Prokaryotic Genome Annotation Pipeline (PGAP)	Scaffold	118194	10141569	2016-02-02	8420	PRJDB3202	SAMD00021056
Streptomyces hygroscopicus subsp. hygroscopicus		strain: NBRC 13472	68042	ASM155345v1	GCF_001553455.1	RefSeq	NCBI Prokaryotic Genome Annotation Pipeline (PGAP)	Contig	28354	9464604	2016-02-02	8210	PRJDB3201	SAMD00022817
Streptomyces hygroscopicus subsp. hygroscopicus		strain: NBRC 12859	68042	ASM155347v1	GCF_001553475.1	RefSeq	NCBI Prokaryotic Genome Annotation Pipeline (PGAP)	Contig	40212	9781661	2016-02-02	8419	PRJDB3203	SAMD00022818
Streptomyces hygroscopicus subsp. hygroscopicus		strain: NBRC 100766	68042	ASM157064v1	GCF_001570645.1	RefSeq	NCBI Prokaryotic Genome Annotation Pipeline (PGAP)	Scaffold	79941	10165415	2016-02-03	8468	PRJDB3204	SAMD00040622
Streptomyces scabiei		strain: 84-232	1930	ASM157211v1	GCF_001572115.1	RefSeq	NCBI Prokaryotic Genome Annotation Pipeline (PGAP)	Contig	12557	9832255	2016-02-24	9521	PRJNA309426	SAMN04432926
Streptomyces albidoflavus		strain: SM254	1886	ASM157738v1	GCF_001577385.1	RefSeq	NCBI Prokaryotic Genome Annotation Pipeline (PGAP)	Complete Genome	7170504	7170504	2016-02-29	6285	PRJNA295319	SAMN04053756
Streptomyces scabiei		strain: 96-06	1930	ASM157968v1	GCF_001579685.1	RefSeq	NCBI Prokaryotic Genome Annotation Pipeline (PGAP)	Contig	9944	9023059	2016-03-03	8647	PRJNA309703	SAMN04438373
Streptomyces sp. NBRC 110611		strain: NBRC 110611	1621259	ASM159086v1	GCF_001590865.1	RefSeq	NCBI Prokaryotic Genome Annotation Pipeline (PGAP)	Scaffold	115475	7904619	2016-02-22	6931	PRJDB3538	SAMD00026621
Streptomyces sp. WAC04657		strain: WAC04657	1779145	ASM159268v1	GCF_001592685.1	RefSeq	NCBI Prokaryotic Genome Annotation Pipeline (PGAP)	Contig	4907659	7761583	2016-03-15	7033	PRJNA308581	SAMN04397504
Streptomyces sp. CC71		strain: CC71	1770211	ASM159551v1	GCF_001595515.1	RefSeq	NCBI Prokaryotic Genome Annotation Pipeline (PGAP)	Scaffold	40674	7888579	2016-03-21	7220	PRJNA305945	SAMN04335756
Streptomyces sp. AgN23		strain: AgN23	1188315	ASM159811v2	GCF_001598115.1	RefSeq	NCBI Prokaryotic Genome Annotation Pipeline (PGAP)	Complete Genome	10858739	10858739	2021-03-31	9416	PRJNA236074	SAMN03448045
Streptomyces qaidamensis		strain: S10	1783515	ASM161179v1	GCF_001611795.1	RefSeq	NCBI Prokaryotic Genome Annotation Pipeline (PGAP)	Complete Genome	9083372	9083372	2016-04-06	8221	PRJNA316940	SAMN04592628
Streptomyces sp. MJM8645		strain: MJM8645	1120523	ASM162536v1	GCF_001625365.1	RefSeq	NCBI Prokaryotic Genome Annotation Pipeline (PGAP)	Contig	7349619	9234445	2016-04-21	7940	PRJNA295235	SAMN04044472
Streptomyces ambofaciens		strain: DSM 40697	1889	ASM163286v1	GCF_001632865.1	RefSeq	NCBI Prokaryotic Genome Annotation Pipeline (PGAP)	Complete Genome	8137876	8137876	2016-04-27	7174	PRJNA298666	SAMN04160834
Streptomyces sp. FXJ1.172		strain: FXJ1.172	710705	ASM163694v2	GCF_001636945.2	RefSeq	NCBI Prokaryotic Genome Annotation Pipeline (PGAP)	Complete Genome	9260562	10017507	2023-03-16	9045	PRJNA319451	SAMN04892703
Streptomyces sp. RTd22		strain: RTd22	1841249	ASM164056v1	GCF_001640565.1	RefSeq	NCBI Prokaryotic Genome Annotation Pipeline (PGAP)	Scaffold	179613	11185248	2016-05-09	9721	PRJNA319588	SAMN04901306
Streptomyces chilikensis		strain: RC 1830	1194079	ASM164269v2	GCF_001642695.1	RefSeq	NCBI Prokaryotic Genome Annotation Pipeline (PGAP)	Scaffold	28865	7121774	2020-03-18	6421	PRJNA315815	SAMN04570437
Streptomyces jeddahensis		strain: G25	1716141	ASM164299v1	GCF_001642995.1	RefSeq	NCBI Prokaryotic Genome Annotation Pipeline (PGAP)	Contig	86423	8449625	2016-05-12	7514	PRJNA305383	SAMN04325095
Streptomyces noursei		strain: B-3066	1971	ASM164666v1	GCF_001646665.1	RefSeq	NCBI Prokaryotic Genome Annotation Pipeline (PGAP)	Scaffold	168906	7642040	2016-05-18	6944	PRJNA317587	SAMN04621598
Streptomyces sp. RTd22		strain: RTd22	1841249	ASM165021v1	GCF_001650215.1	RefSeq	NCBI Prokaryotic Genome Annotation Pipeline (PGAP)	Complete Genome	11142275	11142275	2016-05-23	9706	PRJNA320307	SAMN04901306
Streptomyces sp. NBRC 109436		strain: NBRC 109436	1559982	ASM165289v1	GCF_001652895.1	RefSeq	NCBI Prokaryotic Genome Annotation Pipeline (PGAP)	Scaffold	51691	9888645	2016-05-06	8187	PRJDB3206	SAMD00020875
Streptomyces sp. F-3		strain: F-3	1840095	ASM165311v1	GCF_001653115.1	RefSeq	NCBI Prokaryotic Genome Annotation Pipeline (PGAP)	Contig	143984	6190739	2016-05-07	5479	PRJDB4777	SAMD00051289
Streptomyces sp. ERV7		strain: ERV7	1322334	ASM165351v1	GCF_001653515.1	RefSeq	NCBI Prokaryotic Genome Annotation Pipeline (PGAP)	Contig	1467234	7105287	2016-05-31	6527	PRJNA322581	SAMN05163630
Streptomyces sp. SAT1		strain: SAT1	1849967	ASM165449v1	GCF_001654495.1	RefSeq	NCBI Prokaryotic Genome Annotation Pipeline (PGAP)	Complete Genome	7472530	7472530	2016-06-02	6455	PRJNA321638	SAMN05161780
Streptomyces parvulus		strain: 2297	146923	ASM166004v1	GCF_001660045.1	RefSeq	NCBI Prokaryotic Genome Annotation Pipeline (PGAP)	Complete Genome	7149446	7766531	2016-06-08	6980	PRJNA320204	SAMN04924834
Streptomyces albus		strain: NRRL B-12378	1888	ASM166161v1	GCF_001661615.1	RefSeq	NCBI Prokaryotic Genome Annotation Pipeline (PGAP)	Scaffold	14704	7195882	2016-06-10	6539	PRJNA293375	SAMN04004091
Streptomyces sp. H-KF8		strain: H-KF8	1727216	ASM167231v1	GCF_001672315.1	RefSeq	NCBI Prokaryotic Genome Annotation Pipeline (PGAP)	Contig	4115122	7684888	2016-06-20	6721	PRJNA317393	SAMN04606695
Streptomyces lincolnensis		strain: NRRL 2936	1915	ASM168535v1	GCF_001685355.1	RefSeq	NCBI Prokaryotic Genome Annotation Pipeline (PGAP)	Complete Genome	10319054	10319054	2016-07-15	9292	PRJNA327477	SAMN05335414
Streptomyces sp. PTY087I2		strain: PTY087I2	1819298	ASM168732v1	GCF_001687325.1	RefSeq	NCBI Prokaryotic Genome Annotation Pipeline (PGAP)	Scaffold	189289	8164109	2016-07-19	7196	PRJNA315873	SAMN04571751
Streptomyces clavuligerus		strain: F613-1	1901	ASM169367v1	GCF_001693675.1	RefSeq	NCBI Prokaryotic Genome Annotation Pipeline (PGAP)	Complete Genome	6883702	7590758	2016-07-26	6256	PRJNA329150	SAMN05392246
Streptomyces mutomycini		strain: NRRL B-65393	284036	ASM170050v1	GCF_001700505.1	RefSeq	NCBI Prokaryotic Genome Annotation Pipeline (PGAP)	Scaffold	35885	7070041	2016-08-05	6362	PRJNA293375	SAMN05326639
Streptomyces lushanensis		strain: NRRL B-24994	1434255	ASM170051v1	GCF_001700515.1	RefSeq	NCBI Prokaryotic Genome Annotation Pipeline (PGAP)	Scaffold	21630	7542112	2016-08-05	6755	PRJNA293375	SAMN05326726
Streptomyces sampsonii		strain: KJ40	42239	ASM170419v1	GCF_001704195.1	RefSeq	NCBI Prokaryotic Genome Annotation Pipeline (PGAP)	Complete Genome	7070328	7070328	2016-08-12	6154	PRJNA336086	SAMN04338613
Streptomyces noursei ATCC 11455		strain: ATCC 11455	316284	ASM170427v1	GCF_001704275.1	RefSeq	NCBI Prokaryotic Genome Annotation Pipeline (PGAP)	Complete Genome	9815884	9815884	2016-08-12	8735	PRJNA272896	SAMN03287657
Streptomyces sparsogenes		strain: ATCC 25498	67365	ASM170463v1	GCF_001704635.1	RefSeq	NCBI Prokaryotic Genome Annotation Pipeline (PGAP)	Contig	72375	8907947	2016-08-14	7977	PRJNA328181	SAMN05366068
Streptomyces hygroscopicus subsp. hygroscopicus		strain: OsiSh-2	68042	ASM170578v1	GCF_001705785.1	RefSeq	NCBI Prokaryotic Genome Annotation Pipeline (PGAP)	Scaffold	293863	10242506	2016-08-16	8430	PRJNA318960	SAMN04870507
Streptomyces griseus		strain: BIG105	1911	ASM171529v1	GCF_001715295.1	RefSeq	NCBI Prokaryotic Genome Annotation Pipeline (PGAP)	Scaffold	553714	6866218	2016-08-29	5947	PRJNA326870	SAMN05293542
Streptomyces niveus		strain: NRRL 2466	193462	ASM172305v1	GCF_001723055.1	RefSeq	NCBI Prokaryotic Genome Annotation Pipeline (PGAP)	Scaffold	24371	8275588	2016-09-11	7798	PRJNA293375	SAMN05557883
Streptomyces niveus		strain: NRRL 2449	193462	ASM172307v1	GCF_001723075.1	RefSeq	NCBI Prokaryotic Genome Annotation Pipeline (PGAP)	Scaffold	11597	8139255	2016-09-11	8126	PRJNA293375	SAMN05557884
Streptomyces griseus		strain: NRRL B-2165	1911	ASM172311v1	GCF_001723115.1	RefSeq	NCBI Prokaryotic Genome Annotation Pipeline (PGAP)	Scaffold	13560	8102089	2016-09-11	7602	PRJNA293375	SAMN05558833
Streptomyces griseus subsp. griseus		strain: NRRL B-2682	67263	ASM172312v1	GCF_001723125.1	RefSeq	NCBI Prokaryotic Genome Annotation Pipeline (PGAP)	Scaffold	11845	7958464	2016-09-11	7543	PRJNA293375	SAMN05558834
Streptomyces lydicus		strain: 103	47763	ASM172948v1	GCF_001729485.1	RefSeq	NCBI Prokaryotic Genome Annotation Pipeline (PGAP)	Complete Genome	8201357	8201357	2016-09-16	7291	PRJNA341548	SAMN05725998
Streptomyces fodineus		strain: TW1S1	1904616	ASM173580v1	GCF_001735805.1	RefSeq	NCBI Prokaryotic Genome Annotation Pipeline (PGAP)	Complete Genome	9698948	9698948	2016-09-20	8716	PRJNA338069	SAMN05520841
Streptomyces sp. EN16		strain: EN16	212773	ASM174628v1	GCF_001746285.1	RefSeq	NCBI Prokaryotic Genome Annotation Pipeline (PGAP)	Scaffold	66002	8570873	2016-09-25	7937	PRJNA338712	SAMN05567309
Streptomyces sp. LUP47B		strain: LUP47b	1890286	ASM174629v1	GCF_001746295.1	RefSeq	NCBI Prokaryotic Genome Annotation Pipeline (PGAP)	Scaffold	459737	10998901	2016-09-25	10102	PRJNA338715	SAMN05567319
Streptomyces sp. EN23		strain: EN23	212774	ASM174630v1	GCF_001746305.1	RefSeq	NCBI Prokaryotic Genome Annotation Pipeline (PGAP)	Contig	147588	7438109	2016-09-25	6844	PRJNA341316	SAMN05717680
Streptomyces sp. EN27		strain: EN27	211464	ASM174631v1	GCF_001746315.1	RefSeq	NCBI Prokaryotic Genome Annotation Pipeline (PGAP)	Scaffold	99105	7550241	2016-09-25	6924	PRJNA338713	SAMN05567316
Streptomyces sp. LUP30		strain: LUP30	1890285	ASM174636v1	GCF_001746365.1	RefSeq	NCBI Prokaryotic Genome Annotation Pipeline (PGAP)	Scaffold	137390	9184130	2016-09-25	8246	PRJNA341317	SAMN05717681
Streptomyces agglomeratus		strain: 6-3-2	285458	ASM174641v1	GCF_001746415.1	RefSeq	NCBI Prokaryotic Genome Annotation Pipeline (PGAP)	Contig	8325022	9128732	2016-09-26	8398	PRJNA302687	SAMN04277419
Streptomyces subrutilus		strain: 10-1-1	36818	ASM174642v1	GCF_001746425.1	RefSeq	NCBI Prokaryotic Genome Annotation Pipeline (PGAP)	Contig	7295351	8093975	2016-09-29	7315	PRJNA340062	SAMN05631079
Streptomyces agglomeratus		strain: 9-3-15	285458	ASM174645v1	GCF_001746455.1	RefSeq	NCBI Prokaryotic Genome Annotation Pipeline (PGAP)	Contig	8142030	8962368	2016-09-29	8146	PRJNA340068	SAMN05631103
Streptomyces agglomeratus		strain: 5-1-3	285458	ASM174646v1	GCF_001746465.1	RefSeq	NCBI Prokaryotic Genome Annotation Pipeline (PGAP)	Contig	8101382	9514325	2016-09-29	8782	PRJNA299865	SAMN04216912
Streptomyces agglomeratus		strain: 5-2-6	285458	ASM174647v1	GCF_001746475.1	RefSeq	NCBI Prokaryotic Genome Annotation Pipeline (PGAP)	Contig	8348226	9018469	2016-09-26	8237	PRJNA340193	SAMN05687608
Streptomyces agglomeratus		strain: 5-1-8	285458	ASM174648v1	GCF_001746485.1	RefSeq	NCBI Prokaryotic Genome Annotation Pipeline (PGAP)	Contig	7047685	7087990	2016-09-26	6406	PRJNA340066	SAMN05631093
Streptomyces sp. TP-A0874		strain: TP-A0874	549819	ASM174808v1	GCF_001748085.1	RefSeq	NCBI Prokaryotic Genome Annotation Pipeline (PGAP)	Scaffold	489425	5097807	2016-08-23	4440	PRJDB4099	SAMD00035866
Streptomyces sp. SPMA113		strain: NBRC 110612	913267	ASM174816v1	GCF_001748165.1	RefSeq	NCBI Prokaryotic Genome Annotation Pipeline (PGAP)	Scaffold	291593	11596102	2016-08-16	9394	PRJDB4859	SAMD00052840
Streptomyces luteocolor		strain: NBRC 13826	285500	ASM174830v1	GCF_001748305.1	RefSeq	NCBI Prokaryotic Genome Annotation Pipeline (PGAP)	Scaffold	26979	9298666	2016-08-22	8284	PRJDB3578	SAMD00027180
Streptomyces rubrolavendulae		strain: MJM4426	285473	ASM175078v1	GCF_001750785.1	RefSeq	NCBI Prokaryotic Genome Annotation Pipeline (PGAP)	Complete Genome	6543262	6543262	2016-10-03	5537	PRJNA317020	SAMN04595356
Streptomyces oceani		strain: SCSIO 02100	1075402	ASM175124v1	GCF_001751245.1	RefSeq	NCBI Prokaryotic Genome Annotation Pipeline (PGAP)	Scaffold	63348	6311054	2016-10-04	5399	PRJNA242488	SAMN04026263
Streptomyces nanshensis		strain: SCSIO 10429	518642	ASM175125v1	GCF_001751255.1	RefSeq	NCBI Prokaryotic Genome Annotation Pipeline (PGAP)	Scaffold	17296	7724355	2016-10-04	6902	PRJNA242488	SAMN04026265
Streptomyces nanshensis		strain: SCSIO M10399	518642	ASM175126v1	GCF_001751265.1	RefSeq		Scaffold	5050	8575404	2016-10-04		PRJNA242488	SAMN04026267
Streptomyces nanshensis		strain: SCSIO 01066	518642	ASM175127v1	GCF_001751275.1	RefSeq		Scaffold	12347	7429612	2016-10-04		PRJNA242488	SAMN04026266
Streptomyces nanshensis		strain: SCSIO M10372	518642	ASM175130v1	GCF_001751305.1	RefSeq	NCBI Prokaryotic Genome Annotation Pipeline (PGAP)	Scaffold	32444	10271613	2016-10-04	9231	PRJNA242488	SAMN04026268
Streptomyces abyssalis		strain: SCSIO 10389	933944	ASM175134v1	GCF_001751345.1	RefSeq	NCBI Prokaryotic Genome Annotation Pipeline (PGAP)	Scaffold	65923	6910195	2016-10-04	5952	PRJNA242488	SAMN04026261
Streptomyces abyssalis		strain: SCSIO 10390	933944	ASM175136v1	GCF_001751365.1	RefSeq	NCBI Prokaryotic Genome Annotation Pipeline (PGAP)	Scaffold	652893	6610598	2016-10-04	5754	PRJNA242488	SAMN04026262
Streptomyces qinglanensis		strain: SCSIO M10379	943816	ASM175137v1	GCF_001751375.1	RefSeq	NCBI Prokaryotic Genome Annotation Pipeline (PGAP)	Scaffold	568783	6610624	2016-10-04	5565	PRJNA242488	SAMN04026264
Streptomyces albus		strain: BK3-25	1888	ASM175342v1	GCF_001753425.1	RefSeq	NCBI Prokaryotic Genome Annotation Pipeline (PGAP)	Complete Genome	8308430	8308430	2016-10-06	6815	PRJNA316158	SAMN04577683
Streptomyces nanshensis		strain: 10374	518642	ASM175370v1	GCF_001753705.1	RefSeq	NCBI Prokaryotic Genome Annotation Pipeline (PGAP)	Scaffold	279424	6491485	2016-10-06	5504	PRJNA242488	SAMN02697031
Streptomyces fradiae		strain: Olg4R	1906	ASM175692v1	GCF_001756925.1	RefSeq	NCBI Prokaryotic Genome Annotation Pipeline (PGAP)	Contig	51843	7632932	2016-10-11	6625	PRJNA335933	SAMN05366695
Streptomyces olivaceus		strain: KLBMP 5084	47716	ASM176737v1	GCF_001767375.1	RefSeq	NCBI Prokaryotic Genome Annotation Pipeline (PGAP)	Complete Genome	8180260	8180260	2016-10-18	7136	PRJNA331053	SAMN05436714
Streptomyces sp. CC53		strain: CC53	1906740	ASM186524v1	GCF_001865245.1	RefSeq	NCBI Prokaryotic Genome Annotation Pipeline (PGAP)	Scaffold	34509	6978886	2016-11-02	6422	PRJNA345369	SAMN05861226
Streptomyces sp. CC77		strain: CC77	1906739	ASM186525v1	GCF_001865255.1	RefSeq	NCBI Prokaryotic Genome Annotation Pipeline (PGAP)	Contig	12619	6812024	2016-11-02	6275	PRJNA345367	SAMN05861225
Streptomyces sampsonii		strain: KJ40	42239	ASM186531v1	GCF_001865315.1	RefSeq	NCBI Prokaryotic Genome Annotation Pipeline (PGAP)	Scaffold	19320	7261502	2016-11-03	6668	PRJNA305966	SAMN04338613
Streptomyces albidoflavus		strain: OsiLf-2	1886	ASM186579v1	GCF_001865795.1	RefSeq	NCBI Prokaryotic Genome Annotation Pipeline (PGAP)	Scaffold	360729	6952079	2016-11-03	6084	PRJNA340356	SAMN05712738
Streptomyces colonosanans		strain: MUSC 93	1428652	ASM186664v1	GCF_001866645.1	RefSeq	NCBI Prokaryotic Genome Annotation Pipeline (PGAP)	Contig	99963	7015076	2016-11-04	6520	PRJNA343843	SAMN05915828
Streptomyces monashensis		strain: MUSC 1	1678012	ASM186666v1	GCF_001866665.1	RefSeq	NCBI Prokaryotic Genome Annotation Pipeline (PGAP)	Contig	159229	10254857	2016-11-04	9419	PRJNA343838	SAMN05915827
Streptomyces sp. MUSC 14		strain: MUSC 14	1354889	ASM186667v1	GCF_001866675.1	RefSeq	NCBI Prokaryotic Genome Annotation Pipeline (PGAP)	Contig	162032	10274825	2016-11-04	9564	PRJNA343846	SAMN05915731
Streptomyces cinnamoneus		strain: ATCC 12686	53446	ASM188570v1	GCF_001885705.1	RefSeq	NCBI Prokaryotic Genome Annotation Pipeline (PGAP)	Scaffold	78910	11006533	2016-11-25	10577	PRJNA350731	SAMN05945585
Streptomyces venezuelae		strain: NRRL B-65442	54571	ASM188659v1	GCF_001886595.1	RefSeq	NCBI Prokaryotic Genome Annotation Pipeline (PGAP)	Complete Genome	8222198	8380320	2016-11-28	7610	PRJNA353366	SAMN06014621
Streptomyces sp. NBRC 110465		strain: NBRC 110465	1897621	ASM189510v1	GCF_001895105.1	RefSeq	NCBI Prokaryotic Genome Annotation Pipeline (PGAP)	Scaffold	420549	7625844	2016-11-01	6718	PRJDB5149	SAMD00059478
Streptomyces phaeoluteigriseus		strain: DSM 41896	114686	ASM189613v2	GCF_001896135.2	RefSeq	NCBI Prokaryotic Genome Annotation Pipeline (PGAP)	Scaffold	71307	8643493	2017-03-23	7893	PRJNA352930	SAMN06007048
Streptomyces sp. CB02923		strain: CB02923	1718985	ASM190500v1	GCF_001905005.1	RefSeq	NCBI Prokaryotic Genome Annotation Pipeline (PGAP)	Scaffold	721891	9573831	2016-12-15	8124	PRJNA293172	SAMN04853037
Streptomyces sp. CB03578		strain: CB03578	1718987	ASM190502v1	GCF_001905025.1	RefSeq	NCBI Prokaryotic Genome Annotation Pipeline (PGAP)	Scaffold	374431	8401755	2016-12-15	7546	PRJNA293172	SAMN04857222
Streptomyces sp. CB03911		strain: CB03911	1804758	ASM190504v1	GCF_001905045.1	RefSeq	NCBI Prokaryotic Genome Annotation Pipeline (PGAP)	Scaffold	366477	9598671	2016-12-15	8333	PRJNA293172	SAMN04853764
Streptomyces sp. TSRI0281		strain: TSRI0281	1718998	ASM190512v1	GCF_001905125.1	RefSeq	NCBI Prokaryotic Genome Annotation Pipeline (PGAP)	Scaffold	244643	9627007	2016-12-15	8600	PRJNA293172	SAMN04857230
Streptomyces uncialis		strain: DCA2648	1048205	ASM190534v1	GCF_001905345.1	RefSeq	NCBI Prokaryotic Genome Annotation Pipeline (PGAP)	Scaffold	530282	8883497	2016-12-15	7462	PRJNA286672	SAMN03769207
Streptomyces sp. CB02488		strain: CB02488	1703920	ASM190536v1	GCF_001905365.1	RefSeq	NCBI Prokaryotic Genome Annotation Pipeline (PGAP)	Scaffold	342325	8892300	2016-12-15	7828	PRJNA293172	SAMN03999369
Streptomyces sp. CB02414		strain: CB02414	1703922	ASM190538v1	GCF_001905385.1	RefSeq	NCBI Prokaryotic Genome Annotation Pipeline (PGAP)	Scaffold	615730	7987504	2016-12-15	7302	PRJNA293172	SAMN03999371
Streptomyces sp. TSRI0445		strain: TSRI0445	1703925	ASM190540v1	GCF_001905405.1	RefSeq	NCBI Prokaryotic Genome Annotation Pipeline (PGAP)	Scaffold	497865	7769856	2016-12-15	6976	PRJNA293172	SAMN03999374
Streptomyces sp. MJM1172		strain: MJM1172	1703926	ASM190542v1	GCF_001905425.1	RefSeq	NCBI Prokaryotic Genome Annotation Pipeline (PGAP)	Scaffold	150594	8048201	2016-12-15	7371	PRJNA293172	SAMN03999375
Streptomyces sp. CB00455		strain: CB00455	1703927	ASM190544v1	GCF_001905445.1	RefSeq	NCBI Prokaryotic Genome Annotation Pipeline (PGAP)	Scaffold	559352	7561943	2016-12-15	6826	PRJNA293172	SAMN03999376
Streptomyces sp. TSRI0261		strain: TSRI0261	1703931	ASM190548v1	GCF_001905485.1	RefSeq	NCBI Prokaryotic Genome Annotation Pipeline (PGAP)	Scaffold	227752	8668234	2016-12-15	7509	PRJNA293172	SAMN03999380
Streptomyces sp. CB02058		strain: CB02058	1703921	ASM190550v1	GCF_001905505.1	RefSeq	NCBI Prokaryotic Genome Annotation Pipeline (PGAP)	Scaffold	1447359	8308206	2016-12-15	7288	PRJNA293172	SAMN03999370
Streptomyces sp. TSRI0395		strain: TSRI0395	1703923	ASM190552v1	GCF_001905525.1	RefSeq	NCBI Prokaryotic Genome Annotation Pipeline (PGAP)	Scaffold	702176	8658545	2016-12-15	7637	PRJNA293172	SAMN03999372
Streptomyces sp. CB02056		strain: CB02056	1703924	ASM190554v1	GCF_001905545.1	RefSeq	NCBI Prokaryotic Genome Annotation Pipeline (PGAP)	Scaffold	322136	9543510	2016-12-15	8203	PRJNA293172	SAMN03999373
Streptomyces sp. CB00072		strain: CB00072	1703928	ASM190557v1	GCF_001905575.1	RefSeq	NCBI Prokaryotic Genome Annotation Pipeline (PGAP)	Scaffold	397567	8890378	2016-12-15	7865	PRJNA293172	SAMN03999377
Streptomyces sp. CB00316		strain: CB00316	1703932	ASM190559v1	GCF_001905595.1	RefSeq	NCBI Prokaryotic Genome Annotation Pipeline (PGAP)	Contig	684555	7414887	2016-12-15	6755	PRJNA293172	SAMN03999381
Streptomyces sp. CB02115		strain: CB02115	1703939	ASM190564v1	GCF_001905645.1	RefSeq	NCBI Prokaryotic Genome Annotation Pipeline (PGAP)	Scaffold	1032236	8690341	2016-12-15	7652	PRJNA293172	SAMN03999388
Streptomyces sp. CB02261		strain: CB02261	1703940	ASM190566v1	GCF_001905665.1	RefSeq	NCBI Prokaryotic Genome Annotation Pipeline (PGAP)	Scaffold	593754	7705652	2016-12-15	6976	PRJNA293172	SAMN03999389
Streptomyces sp. CB02460		strain: CB02460	1703941	ASM190570v1	GCF_001905705.1	RefSeq	NCBI Prokaryotic Genome Annotation Pipeline (PGAP)	Scaffold	446488	7412196	2016-12-15	6668	PRJNA293172	SAMN03999390
Streptomyces sp. CB02400		strain: CB02400	1703944	ASM190572v1	GCF_001905725.1	RefSeq	NCBI Prokaryotic Genome Annotation Pipeline (PGAP)	Scaffold	273753	8931064	2016-12-15	8045	PRJNA293172	SAMN03999393
Streptomyces sp. CB01249		strain: CB01249	1703929	ASM190573v1	GCF_001905735.1	RefSeq	NCBI Prokaryotic Genome Annotation Pipeline (PGAP)	Scaffold	455457	7636948	2016-12-15	6802	PRJNA293172	SAMN03999378
Streptomyces sp. CB02130		strain: CB02130	1703934	ASM190578v1	GCF_001905785.1	RefSeq	NCBI Prokaryotic Genome Annotation Pipeline (PGAP)	Scaffold	486645	8134270	2016-12-15	7339	PRJNA293172	SAMN03999383
Streptomyces sp. CB01580		strain: CB01580	1703933	ASM190579v1	GCF_001905795.1	RefSeq	NCBI Prokaryotic Genome Annotation Pipeline (PGAP)	Scaffold	228880	8492042	2016-12-15	7426	PRJNA293172	SAMN03999382
Streptomyces sp. CB02009		strain: CB02009	1703938	ASM190582v1	GCF_001905825.1	RefSeq	NCBI Prokaryotic Genome Annotation Pipeline (PGAP)	Scaffold	495637	9201655	2016-12-15	8213	PRJNA293172	SAMN03999387
Streptomyces sp. TSRI0107		strain: TSRI0107	1703942	ASM190584v1	GCF_001905845.1	RefSeq	NCBI Prokaryotic Genome Annotation Pipeline (PGAP)	Scaffold	567402	8740481	2016-12-15	7752	PRJNA293172	SAMN03999391
Streptomyces sp. CB01883		strain: CB01883	1703943	ASM190585v1	GCF_001905855.1	RefSeq	NCBI Prokaryotic Genome Annotation Pipeline (PGAP)	Scaffold	488818	8895089	2016-12-15	8090	PRJNA293172	SAMN03999392
Streptomyces sp. CB03234		strain: CB03234	1703937	ASM190588v1	GCF_001905885.1	RefSeq	NCBI Prokaryotic Genome Annotation Pipeline (PGAP)	Scaffold	912609	7769088	2016-12-15	7122	PRJNA293172	SAMN03999386
Streptomyces sp. CB02366		strain: CB02366	1703935	ASM190590v1	GCF_001905905.1	RefSeq	NCBI Prokaryotic Genome Annotation Pipeline (PGAP)	Scaffold	540869	7369245	2016-12-15	6520	PRJNA293172	SAMN03999384
Streptomyces kebangsaanensis		strain: SUK12	864058	ASM190658v1	GCF_001906585.1	RefSeq	NCBI Prokaryotic Genome Annotation Pipeline (PGAP)	Scaffold	17211	8244886	2016-12-16	8148	PRJNA269542	SAMN03254380
Streptomyces sp. Tue 6075		strain: Tue6075	1661694	ASM193163v1	GCF_001931635.1	RefSeq	NCBI Prokaryotic Genome Annotation Pipeline (PGAP)	Complete Genome	7931832	7931832	2017-01-04	6980	PRJNA273702	SAMN03295241
Streptomyces acidiscabies		strain: 98-49	42234	ASM194126v1	GCF_001941265.1	RefSeq	NCBI Prokaryotic Genome Annotation Pipeline (PGAP)	Contig	16535	10199530	2017-01-10	9895	PRJNA322218	SAMN05102460
Streptomyces acidiscabies		strain: 98-48	42234	ASM194127v1	GCF_001941275.1	RefSeq	NCBI Prokaryotic Genome Annotation Pipeline (PGAP)	Contig	20309	10550187	2017-01-10	10024	PRJNA322217	SAMN05094139
Streptomyces acidiscabies		strain: 85-06	42234	ASM194128v1	GCF_001941285.1	RefSeq	NCBI Prokaryotic Genome Annotation Pipeline (PGAP)	Contig	20017	10978399	2017-01-10	10508	PRJNA322221	SAMN05107165
Streptomyces acidiscabies		strain: FL01	42234	ASM194132v1	GCF_001941325.1	RefSeq	NCBI Prokaryotic Genome Annotation Pipeline (PGAP)	Contig	19323	10556215	2017-01-10	9994	PRJNA322224	SAMN05111124
Streptomyces sp. TN58		strain: TN58	234612	ASM194184v1	GCF_001941845.1	RefSeq	NCBI Prokaryotic Genome Annotation Pipeline (PGAP)	Complete Genome	7585034	7585034	2017-01-10	6906	PRJNA354687	SAMN06167403
Streptomyces acidiscabies		strain: a2	42234	ASM194964v1	GCF_001949645.1	RefSeq	NCBI Prokaryotic Genome Annotation Pipeline (PGAP)	Contig	85309	10582418	2016-12-23	9494	PRJDB4008	SAMD00034893
Streptomyces amritsarensis		strain: MTCC 11845	681158	ASM195387v1	GCF_001953875.1	RefSeq	NCBI Prokaryotic Genome Annotation Pipeline (PGAP)	Scaffold	63430	7816792	2017-01-18	7120	PRJNA308045	SAMN04386232
Streptomyces sp. IMTB 2501		strain: IMTB 2501	1776340	ASM195388v1	GCF_001953885.1	RefSeq	NCBI Prokaryotic Genome Annotation Pipeline (PGAP)	Scaffold	269863	9989486	2017-01-18	9290	PRJNA308042	SAMN04386227
Streptomyces sparsogenes DSM 40356		strain: DSM 40356	1331668	Sparso1.0	GCF_001969965.1	RefSeq	NCBI Prokaryotic Genome Annotation Pipeline (PGAP)	Contig	28947	9699678	2017-01-23	8940	PRJNA201862	SAMN06251500
Streptomyces sp. M1013		strain: M1013	549798	ASM197013v1	GCF_001970135.1	RefSeq	NCBI Prokaryotic Genome Annotation Pipeline (PGAP)	Scaffold	286231	8448284	2017-01-24	7705	PRJNA355554	SAMN06077062
Streptomyces sp. WAC00263		strain: WAC00263	1917422	ASM197477v2	GCF_001974775.1	RefSeq	NCBI Prokaryotic Genome Annotation Pipeline (PGAP)	Contig	11693175	12015616	2020-07-27	10986	PRJNA353129	SAMN06010518
Streptomyces alfalfae		strain: ACCC40021	1642299	ASM197502v1	GCF_001975025.1	RefSeq	NCBI Prokaryotic Genome Annotation Pipeline (PGAP)	Complete Genome	8625867	8625867	2017-01-30	7534	PRJNA320684	SAMN04955000
Streptomyces sp. IB2014 011-1		strain: IB2014 011-1	1844478	ASM198359v1	GCF_001983595.1	RefSeq	NCBI Prokaryotic Genome Annotation Pipeline (PGAP)	Scaffold	484465	8195763	2017-02-02	7405	PRJNA320350	SAMN04932664
Streptomyces autolyticus		strain: CGMCC0516	75293	ASM198397v1	GCF_001983975.1	RefSeq	NCBI Prokaryotic Genome Annotation Pipeline (PGAP)	Complete Genome	10029028	10184660	2017-02-03	8217	PRJNA360354	SAMN06209296
Streptomyces lydicus		isolate: 23, strain: GS93	47763	ASM198444v1	GCF_001984445.1	RefSeq	NCBI Prokaryotic Genome Annotation Pipeline (PGAP)	Complete Genome	8243179	8243179	2017-02-03	7331	PRJNA363007	SAMN06251699
Streptomyces sp. MP131-18		strain: MP131-18	1857892	ASM198457v1	GCF_001984575.1	RefSeq	NCBI Prokaryotic Genome Annotation Pipeline (PGAP)	Scaffold	213184	7956642	2017-02-03	7109	PRJNA324630	SAMN05211002
Streptomyces pactum		strain: ACT12	68249	ASM200522v1	GCF_002005225.1	RefSeq	NCBI Prokaryotic Genome Annotation Pipeline (PGAP)	Complete Genome	8550793	8550793	2017-02-21	7319	PRJNA374492	SAMN04002534
Streptomyces sp. JHA26		strain: JHA26	1917143	ASM200556v1	GCF_002005565.1	RefSeq	NCBI Prokaryotic Genome Annotation Pipeline (PGAP)	Contig	99308	7342837	2017-02-14	6656	PRJDB5272	SAMD00066058
Streptomyces tsukubensis		strain: F601	83656	ASM200712v1	GCF_002007125.1	RefSeq	NCBI Prokaryotic Genome Annotation Pipeline (PGAP)	Contig	183690	8504127	2017-02-27	6977	PRJNA374465	SAMN06323803
Streptomyces sp. fd1-xmd		strain: fd1-xmd	1812480	ASM200768v1	GCF_002007685.1	RefSeq	NCBI Prokaryotic Genome Annotation Pipeline (PGAP)	Complete Genome	7929999	7929999	2017-02-28	7115	PRJNA374669	SAMN06329945
Streptomyces niveus		strain: SCSIO 3406	193462	ASM200917v1	GCF_002009175.1	RefSeq	NCBI Prokaryotic Genome Annotation Pipeline (PGAP)	Complete Genome	7990492	7990492	2017-03-02	7044	PRJNA328345	SAMN05370045
Streptomyces avermitilis		strain: MJM 7007	33903	ASM201783v1	GCF_002017835.1	RefSeq	NCBI Prokaryotic Genome Annotation Pipeline (PGAP)	Contig	459135	9446868	2017-03-03	8464	PRJNA361196	SAMN06209693
Streptomyces antibioticus		strain: DSM 41481	1890	ASM201985v1	GCF_002019855.1	RefSeq	NCBI Prokaryotic Genome Annotation Pipeline (PGAP)	Chromosome	924356	8506622	2017-03-06	7651	PRJNA291306	SAMN03941256
Streptomyces hygroscopicus		strain: XM201	1912	ASM202187v1	GCF_002021875.1	RefSeq	NCBI Prokaryotic Genome Annotation Pipeline (PGAP)	Complete Genome	12012215	12012215	2017-03-06	10249	PRJNA350243	SAMN05935554
Streptomyces sp. GKU 895		strain: GKU 895	1662404	ASM202719v1	GCF_002027195.1	RefSeq	NCBI Prokaryotic Genome Annotation Pipeline (PGAP)	Contig	61010	8296413	2017-03-14	7686	PRJNA374788	SAMN06335520
Streptomyces sp. 3211		isolate: 3, strain: 3211	1964449	ASM202838v1	GCF_002028385.1	RefSeq	NCBI Prokaryotic Genome Annotation Pipeline (PGAP)	Complete Genome	8232231	8991292	2017-03-15	8251	PRJNA377638	SAMN06464033
Streptomyces katrae		isolate: 4, strain: S3	68223	ASM202842v1	GCF_002028425.1	RefSeq	NCBI Prokaryotic Genome Annotation Pipeline (PGAP)	Chromosome	4191459	8056450	2017-03-15	7204	PRJNA377746	SAMN06470724
Streptomyces sp. M41(2017)		strain: M41	1955065	ASM207817v1	GCF_002078175.1	RefSeq	NCBI Prokaryotic Genome Annotation Pipeline (PGAP)	Contig	5868367	9023708	2017-04-03	8077	PRJNA371748	SAMN06311458
Streptomyces viridosporus		strain: NRRL 2414	67581	ASM207823v1	GCF_002078235.1	RefSeq	NCBI Prokaryotic Genome Annotation Pipeline (PGAP)	Scaffold	15636	8097217	2017-04-03	7855	PRJNA293375	SAMN06173285
Streptomyces sp. Sge12		strain: Sge12	1972846	ASM208045v1	GCF_002080455.1	RefSeq	NCBI Prokaryotic Genome Annotation Pipeline (PGAP)	Complete Genome	7983613	8110698	2017-04-06	7317	PRJNA380743	SAMN06647473
Streptomyces sp. B9173		strain: B9173	1462558	ASM208149v1	GCF_002081495.1	RefSeq	NCBI Prokaryotic Genome Annotation Pipeline (PGAP)	Contig	135224	8773824	2017-04-06	7867	PRJNA380030	SAMN06626863
Streptomyces violaceoruber		strain: S21	1935	ASM208217v1	GCF_002082175.1	RefSeq	NCBI Prokaryotic Genome Annotation Pipeline (PGAP)	Complete Genome	7916045	7916045	2017-04-10	6881	PRJNA374467	SAMN06323808
Streptomyces gilvosporeus		strain: F607	553510	ASM208219v1	GCF_002082195.1	RefSeq	NCBI Prokaryotic Genome Annotation Pipeline (PGAP)	Complete Genome	8482298	8482298	2017-04-10	7585	PRJNA374466	SAMN06323804
Streptomyces sp. MOE7		strain: MOE7	1961713	ASM209033v1	GCF_002090335.1	RefSeq	NCBI Prokaryotic Genome Annotation Pipeline (PGAP)	Complete Genome	8399509	8399509	2017-04-13	7422	PRJNA368919	SAMN06271910
Streptomyces sp. S8		strain: S8	1837283	ASM209499v1	GCF_002094995.1	RefSeq	NCBI Prokaryotic Genome Annotation Pipeline (PGAP)	Complete Genome	7529075	7601864	2017-04-18	6556	PRJNA318942	SAMN04870419
Streptomyces sp. CB03238		strain: CB03238	1907777	ASM209918v1	GCF_002099185.1	RefSeq	NCBI Prokaryotic Genome Annotation Pipeline (PGAP)	Scaffold	232902	8518432	2017-04-18	7809	PRJNA347575	SAMN06642752
Streptomyces sp. 13-12-16		strain: 13-12-16	1570823	ASM211421v1	GCF_002114215.1	RefSeq	NCBI Prokaryotic Genome Annotation Pipeline (PGAP)	Scaffold	8288	8717887	2017-04-28	8899	PRJNA382613	SAMN06711119
Streptomyces platensis		strain: DSM 40041	58346	ASM211919v1	GCF_002119195.1	RefSeq	NCBI Prokaryotic Genome Annotation Pipeline (PGAP)	Contig	114666	8400476	2017-05-08	7423	PRJNA341445	SAMN05722965
Streptomyces fradiae ATCC 10745 = DSM 40063		strain: DSM 40063	1319510	ASM211922v1	GCF_002119225.1	RefSeq	NCBI Prokaryotic Genome Annotation Pipeline (PGAP)	Scaffold	22907	6716312	2017-05-08	5958	PRJNA341445	SAMN05722967
Streptomyces marincola		strain: SCSIO 03032	2878388	ASM212830v1	GCF_002128305.1	RefSeq	NCBI Prokaryotic Genome Annotation Pipeline (PGAP)	Complete Genome	6287975	6287975	2017-05-11	5501	PRJNA385202	SAMN06883772
Streptomyces pharetrae CZA14		strain: CZA14	1144883	ASM212846v1	GCF_002128465.1	RefSeq	NCBI Prokaryotic Genome Annotation Pipeline (PGAP)	Contig	24594	8426663	2017-05-10	8009	PRJNA82841	SAMN06140980
Streptomyces swartbergensis		strain: HMC13	487165	ASM214896v1	GCF_002148965.1	RefSeq	NCBI Prokaryotic Genome Annotation Pipeline (PGAP)	Scaffold	21344	9204779	2017-05-18	8983	PRJNA386254	SAMN06928588
Streptomyces africanus		strain: NRRL B-24243	231024	ASM215073v1	GCF_002150735.1	RefSeq	NCBI Prokaryotic Genome Annotation Pipeline (PGAP)	Scaffold	27371	9115570	2017-05-19	8786	PRJNA293375	SAMN06271532
Streptomyces alboverticillatus		strain: NRRL B-24281	173770	ASM215084v1	GCF_002150845.1	RefSeq	NCBI Prokaryotic Genome Annotation Pipeline (PGAP)	Scaffold	18412	7044380	2017-05-19	6851	PRJNA293375	SAMN06271534
Streptomyces antimycoticus		strain: NRRL B-24289	68175	ASM215427v1	GCF_002154275.1	RefSeq	NCBI Prokaryotic Genome Annotation Pipeline (PGAP)	Scaffold	17265	10807181	2017-05-22	10201	PRJNA293375	SAMN06277329
Streptomyces fimicarius		strain: NRRL ISP-5322	67295	ASM215434v1	GCF_002154345.1	RefSeq	NCBI Prokaryotic Genome Annotation Pipeline (PGAP)	Scaffold	17588	7819863	2017-05-22	7482	PRJNA293375	SAMN06282270
Streptomyces glaucescens		strain: NRRL B-2706	1907	ASM215437v1	GCF_002154375.1	RefSeq	NCBI Prokaryotic Genome Annotation Pipeline (PGAP)	Scaffold	13676	8426988	2017-05-22	8288	PRJNA293375	SAMN06282461
Streptomyces albovinaceus		strain: NRRL B-2566	66867	ASM215438v1	GCF_002154385.1	RefSeq	NCBI Prokaryotic Genome Annotation Pipeline (PGAP)	Scaffold	22344	7237318	2017-05-22	6900	PRJNA293375	SAMN06276569
Streptomyces angustmyceticus		strain: NRRL B-2347	285578	ASM215441v1	GCF_002154415.1	RefSeq	NCBI Prokaryotic Genome Annotation Pipeline (PGAP)	Scaffold	14721	7462466	2017-05-22	6951	PRJNA293375	SAMN06276655
Streptomyces daghestanicus		strain: NRRL B-2710	66885	ASM215443v1	GCF_002154435.1	RefSeq		Scaffold	23751	14900431	2017-05-22		PRJNA293375	SAMN06277358
Streptomyces fradiae		strain: NRRL B-1195	1906	ASM215444v1	GCF_002154445.1	RefSeq	NCBI Prokaryotic Genome Annotation Pipeline (PGAP)	Scaffold	6415	6090486	2017-05-22	5940	PRJNA293375	SAMN06282440
Streptomyces vinaceus		strain: NRRL B-1733	1960	ASM215446v1	GCF_002154465.1	RefSeq	NCBI Prokaryotic Genome Annotation Pipeline (PGAP)	Scaffold	16439	7034126	2017-05-22	6947	PRJNA293375	SAMN06277068
Streptomyces cacaoi		strain: NRRL B-1220	1898	ASM215449v1	GCF_002154495.1	RefSeq	NCBI Prokaryotic Genome Annotation Pipeline (PGAP)	Scaffold	16615	8136809	2017-05-22	7077	PRJNA293375	SAMN06277326
Streptomyces carpinensis		strain: NRRL B-16921	66369	ASM215450v1	GCF_002154505.1	RefSeq	NCBI Prokaryotic Genome Annotation Pipeline (PGAP)	Scaffold	27185	10405645	2017-05-22	9893	PRJNA293375	SAMN06277327
Streptomyces murinus		strain: NRRL B-2286	33900	ASM215455v1	GCF_002154555.1	RefSeq	NCBI Prokaryotic Genome Annotation Pipeline (PGAP)	Scaffold	14168	7954566	2017-05-22	7645	PRJNA293375	SAMN06282499
Streptomyces bobili		strain: NRRL B-1338	67280	ASM215457v1	GCF_002154575.1	RefSeq	NCBI Prokaryotic Genome Annotation Pipeline (PGAP)	Scaffold	17336	8062541	2017-05-22	7823	PRJNA293375	SAMN06277082
Streptomyces pseudogriseolus		strain: NRRL B-3288	36817	ASM215458v1	GCF_002154585.1	RefSeq	NCBI Prokaryotic Genome Annotation Pipeline (PGAP)	Scaffold	17869	7264127	2017-05-22	6994	PRJNA293375	SAMN06282523
Streptomyces milbemycinicus		strain: NRRL 5739	476552	ASM215460v1	GCF_002154605.1	RefSeq	NCBI Prokaryotic Genome Annotation Pipeline (PGAP)	Scaffold	17642	11617640	2017-05-22	10737	PRJNA293375	SAMN06282496
Streptomyces recifensis		strain: NRRL B-3811	67355	ASM215461v1	GCF_002154615.1	RefSeq	NCBI Prokaryotic Genome Annotation Pipeline (PGAP)	Scaffold	12194	6184501	2017-05-22	6242	PRJNA293375	SAMN06283862
Streptomyces reticuliscabiei		strain: NRRL B-24446	146821	ASM215467v1	GCF_002154675.1	RefSeq	NCBI Prokaryotic Genome Annotation Pipeline (PGAP)	Scaffold	22056	9962914	2017-05-22	9284	PRJNA293375	SAMN06283863
Streptomyces caniscabiei		strain: NRRL B-2801	2746961	ASM215572v1	GCF_002155725.1	RefSeq	NCBI Prokaryotic Genome Annotation Pipeline (PGAP)	Scaffold	14119	10299109	2017-05-22	9820	PRJNA293375	SAMN06346025
Streptomyces scabiei		strain: NRRL B-2796	1930	ASM215573v1	GCF_002155735.1	RefSeq	NCBI Prokaryotic Genome Annotation Pipeline (PGAP)	Scaffold	10103	10073597	2017-05-22	9747	PRJNA293375	SAMN06346008
Streptomyces caniscabiei		strain: NRRL B-24093	2746961	ASM215576v1	GCF_002155765.1	RefSeq	NCBI Prokaryotic Genome Annotation Pipeline (PGAP)	Scaffold	11541	9879526	2017-05-22	9473	PRJNA293375	SAMN06346051
Streptomyces rhizosphaericus		strain: NRRL B-24304	114699	ASM215588v1	GCF_002155885.1	RefSeq	NCBI Prokaryotic Genome Annotation Pipeline (PGAP)	Scaffold	17463	11558421	2017-05-22	10530	PRJNA293375	SAMN06291435
Streptomyces rochei		strain: NRRL B-2410	1928	ASM215589v1	GCF_002155895.1	RefSeq	NCBI Prokaryotic Genome Annotation Pipeline (PGAP)	Scaffold	20398	7682401	2017-05-22	7278	PRJNA293375	SAMN06291437
Streptomyces tricolor		strain: NRRL B-16925	68277	ASM215590v1	GCF_002155905.1	RefSeq	NCBI Prokaryotic Genome Annotation Pipeline (PGAP)	Scaffold	15457	8832356	2017-05-22	8632	PRJNA293375	SAMN06291439
Streptomyces thermovulgaris		strain: NRRL B-12375	1934	ASM215591v1	GCF_002155915.1	RefSeq	NCBI Prokaryotic Genome Annotation Pipeline (PGAP)	Scaffold	20625	6021617	2017-05-22	5553	PRJNA293375	SAMN06291438
Streptomyces viridochromogenes		strain: NRRL B-24167	1938	ASM215605v1	GCF_002156055.1	RefSeq	NCBI Prokaryotic Genome Annotation Pipeline (PGAP)	Scaffold	18965	7333324	2017-05-22	7080	PRJNA369760	SAMN06294989
Streptomyces griseiscabiei		strain: NRRL B-2795	2993540	ASM215607v1	GCF_002156075.1	RefSeq	NCBI Prokaryotic Genome Annotation Pipeline (PGAP)	Scaffold	12239	10317375	2017-05-22	9878	PRJNA293375	SAMN06345842
Streptomyces sp. NRRL B-24085		strain: NRRL B-24085	1709476	ASM215609v1	GCF_002156095.1	RefSeq	NCBI Prokaryotic Genome Annotation Pipeline (PGAP)	Scaffold	27141	8830681	2017-05-22	8434	PRJNA293375	SAMN06361599
Streptomyces sp. NRRL B-24572		strain: NRRL B-24572	1962156	ASM215614v1	GCF_002156145.1	RefSeq	NCBI Prokaryotic Genome Annotation Pipeline (PGAP)	Scaffold	12140	8377152	2017-05-22	8347	PRJNA293375	SAMN06364930
Streptomyces lavendulae subsp. lavendulae		strain: ATCC 13664	58340	ASM215896v1	GCF_002158965.1	RefSeq	NCBI Prokaryotic Genome Annotation Pipeline (PGAP)	Contig	22501	7846629	2017-05-30	7459	PRJNA255388	SAMN02918289
Streptomyces sp. CS159		strain: CS159	1982762	ASM218833v1	GCF_002188335.1	RefSeq	NCBI Prokaryotic Genome Annotation Pipeline (PGAP)	Scaffold	275233	8406443	2017-06-09	7538	PRJNA384379	SAMN06837585
Streptomyces sp. CS057		strain: CS057	1982764	ASM218834v1	GCF_002188345.1	RefSeq	NCBI Prokaryotic Genome Annotation Pipeline (PGAP)	Scaffold	318741	8351125	2017-06-09	7142	PRJNA384364	SAMN06835239
Streptomyces sp. CS227		strain: CS227	1982763	ASM218835v1	GCF_002188355.1	RefSeq	NCBI Prokaryotic Genome Annotation Pipeline (PGAP)	Scaffold	548106	7059316	2017-06-09	6016	PRJNA384387	SAMN06837627
Streptomyces sp. CS113		strain: CS113	1982761	ASM218836v1	GCF_002188365.1	RefSeq	NCBI Prokaryotic Genome Annotation Pipeline (PGAP)	Scaffold	823625	8728089	2017-06-09	7793	PRJNA384375	SAMN06835261
Streptomyces alboflavus		strain: MDJK44	67267	ASM218967v2	GCF_002189675.2	RefSeq	NCBI Prokaryotic Genome Annotation Pipeline (PGAP)	Complete Genome	9622415	9967549	2017-10-18	8849	PRJNA388234	SAMN07173524
Streptomyces albireticuli		strain: MDJK11	1940	ASM219245v1	GCF_002192455.1	RefSeq	NCBI Prokaryotic Genome Annotation Pipeline (PGAP)	Complete Genome	8144417	8144417	2017-06-13	6966	PRJNA383953	SAMN06820531
Streptomyces capitiformicae		strain: 1H-SSA4	2014920	ASM221418v1	GCF_002214185.1	RefSeq	NCBI Prokaryotic Genome Annotation Pipeline (PGAP)	Chromosome	5694461	10989391	2017-07-03	9968	PRJNA391271	SAMN07260326
Streptomyces sp. SS07		strain: SS07	2015315	ASM221771v1	GCF_002217715.1	RefSeq	NCBI Prokaryotic Genome Annotation Pipeline (PGAP)	Scaffold	4233237	7603850	2017-07-13	6892	PRJNA391780	SAMN07275199
Streptomyces hyaluromycini		strain: NBRC 110483	1377993	ASM221775v1	GCF_002217755.1	RefSeq	NCBI Prokaryotic Genome Annotation Pipeline (PGAP)	Scaffold	377823	11525033	2017-07-01	10278	PRJDB4283	SAMD00041946
Streptomyces sp. NBS 14/10		strain: NBS 14/10	1945643	ASM222412v2	GCF_002224125.2	RefSeq	NCBI Prokaryotic Genome Annotation Pipeline (PGAP)	Scaffold	244361	12152137	2023-08-07	10459	PRJNA362182	SAMN06288443
Streptomyces sp. XY006		strain: XY006	2021410	ASM223765v1	GCF_002237655.1	RefSeq	NCBI Prokaryotic Genome Annotation Pipeline (PGAP)	Contig	218181	8251847	2017-07-31	7393	PRJNA394622	SAMN07357003
Streptomyces sp. 2R		strain: 2R	1883452	ASM224273v1	GCF_002242735.1	RefSeq	NCBI Prokaryotic Genome Annotation Pipeline (PGAP)	Contig	78584	8486085	2017-08-07	7705	PRJNA335624	SAMN05449203
Streptomyces diastatochromogenes		strain: DSM 40608	42236	ASM224280v1	GCF_002242805.1	RefSeq	NCBI Prokaryotic Genome Annotation Pipeline (PGAP)	Scaffold	245320	10520052	2017-08-07	9597	PRJNA335797	SAMN05462163
Streptomyces sp. FBKL.4005		strain: FBKL.4005	2015515	ASM225115v1	GCF_002251155.1	RefSeq	NCBI Prokaryotic Genome Annotation Pipeline (PGAP)	Contig	8910108	9441858	2017-08-14	8323	PRJNA391855	SAMN07276277
Streptomyces kasugaensis		strain: BCRC 12349	1946	ASM226111v1	GCF_002261115.1	RefSeq	NCBI Prokaryotic Genome Annotation Pipeline (PGAP)	Scaffold	1688389	9262443	2017-08-21	7952	PRJNA382208	SAMN06701920
Streptomyces sp. alain-838		strain: alain-838	2026340	ASM227624v1	GCF_002276245.1	RefSeq	NCBI Prokaryotic Genome Annotation Pipeline (PGAP)	Contig	26110	8390376	2017-08-29	7998	PRJNA397822	SAMN07488462
Streptomyces sp. Alain-F2R5		strain: Alain-F2R5	2026341	ASM227785v1	GCF_002277855.1	RefSeq	NCBI Prokaryotic Genome Annotation Pipeline (PGAP)	Contig	34813	8083365	2017-08-29	7339	PRJNA397822	SAMN07488463
Streptomyces albireticuli		strain: NRRL B-1670	1940	ASM228669v1	GCF_002286695.1	RefSeq	NCBI Prokaryotic Genome Annotation Pipeline (PGAP)	Contig	21466	8454574	2017-09-05	7453	PRJNA291301	SAMN07502174
Streptomyces sp. CLI2509		strain: CLI2905	1984801	ASM228807v1	GCF_002288075.1	RefSeq	NCBI Prokaryotic Genome Annotation Pipeline (PGAP)	Complete Genome	7088673	7232701	2017-09-08	6229	PRJNA384988	SAMN06855397
Streptomyces albidoflavus		strain: 145	1886	CMB-CS145	GCF_002289305.1	RefSeq	NCBI Prokaryotic Genome Annotation Pipeline (PGAP)	Scaffold	7989	6523997	2017-09-11	6200	PRJNA398273	SAMN07505021
Streptomyces albidoflavus		strain: 132	1886	CMB-CS132	GCF_002289335.1	RefSeq	NCBI Prokaryotic Genome Annotation Pipeline (PGAP)	Contig	10498	6797439	2017-09-11	6583	PRJNA398273	SAMN07505022
Streptomyces sp. SA15		strain: SA15	934019	ASM229114v1	GCF_002291145.1	RefSeq	NCBI Prokaryotic Genome Annotation Pipeline (PGAP)	Scaffold	101483	10356278	2017-09-12	9651	PRJNA401639	SAMN07608010
Streptomyces sp. Tue6028		strain: Tue6028	2036037	ASM230016v1	GCF_002300165.1	RefSeq	NCBI Prokaryotic Genome Annotation Pipeline (PGAP)	Scaffold	238270	7957609	2017-09-15	6873	PRJNA348093	SAMN05900974
Streptomyces sp. 2321.6		strain: 2321.6	1938840	ASM230031v1	GCF_002300315.1	RefSeq	NCBI Prokaryotic Genome Annotation Pipeline (PGAP)	Contig	8020161	8186214	2017-09-13	7331	PRJNA363952	SAMN06272754
Streptomyces sp. TLI_235		strain: TLI_235	1938860	ASM230035v1	GCF_002300355.1	RefSeq	NCBI Prokaryotic Genome Annotation Pipeline (PGAP)	Contig	5539073	9254774	2017-09-13	8534	PRJNA363956	SAMN06272720
Streptomyces sp. Ag82_O1-15		strain: Ag82_O1-15	1938855	ASM230048v1	GCF_002300485.1	RefSeq	NCBI Prokaryotic Genome Annotation Pipeline (PGAP)	Contig	11703113	11733994	2017-09-13	10706	PRJNA363972	SAMN06272791
Streptomyces albidoflavus		strain: 38	1886	CMB-CS038	GCF_002317005.1	RefSeq	NCBI Prokaryotic Genome Annotation Pipeline (PGAP)	Contig	9968	6985550	2017-09-20	6753	PRJNA398273	SAMN07505020
Streptomyces albidoflavus		strain: 138	1886	CMB-CS138	GCF_002317025.1	RefSeq	NCBI Prokaryotic Genome Annotation Pipeline (PGAP)	Contig	11431	6978043	2017-09-20	6740	PRJNA398273	SAMN07505024
Streptomyces albidoflavus		strain: 143	1886	CMB-CS143	GCF_002317035.1	RefSeq	NCBI Prokaryotic Genome Annotation Pipeline (PGAP)	Contig	12358	7029244	2017-09-20	6710	PRJNA398273	SAMN07505023
Streptomyces olivochromogenes		strain: NBRC 3561	1963	Solivochromogenes3561_assembly01	GCF_002335465.1	RefSeq	NCBI Prokaryotic Genome Annotation Pipeline (PGAP)	Contig	304660	11639641	2017-08-28	10680	PRJDB5702	SAMD00078848
Streptomyces sp. WZ.A104		strain: WZ.A104	2023771	WZ.A104	GCF_002382885.1	RefSeq	NCBI Prokaryotic Genome Annotation Pipeline (PGAP)	Contig	85451	8116078	2017-09-27	7423	PRJNA396590	SAMN07430084
Streptomyces sp. wa1071		strain: wa1071	1828217	ASM255101v1	GCF_002551015.1	RefSeq	NCBI Prokaryotic Genome Annotation Pipeline (PGAP)	Contig	11691	8738241	2017-10-13	8533	PRJNA401484	SAMN07606166
Streptomyces sp. wa1063		strain: wa1063	1828212	ASM255104v1	GCF_002551045.1	RefSeq	NCBI Prokaryotic Genome Annotation Pipeline (PGAP)	Contig	15426	8841778	2017-10-13	8610	PRJNA401484	SAMN07606165
Streptomyces sp. wa1002		strain: wa1002	1828186	ASM255105v1	GCF_002551055.1	RefSeq	NCBI Prokaryotic Genome Annotation Pipeline (PGAP)	Contig	20004	8626931	2017-10-13	8100	PRJNA401484	SAMN07606164
Streptomyces sp. t99		strain: t99	1828172	ASM255106v1	GCF_002551065.1	RefSeq	NCBI Prokaryotic Genome Annotation Pipeline (PGAP)	Contig	42533	7778589	2017-10-13	7261	PRJNA401484	SAMN07606163
Streptomyces sp. st170		strain: st170	1828058	ASM255110v1	GCF_002551105.1	RefSeq	NCBI Prokaryotic Genome Annotation Pipeline (PGAP)	Contig	29441	8080444	2017-10-13	7672	PRJNA401484	SAMN07606162
Streptomyces sp. st140		strain: st140	1828052	ASM255113v1	GCF_002551135.1	RefSeq	NCBI Prokaryotic Genome Annotation Pipeline (PGAP)	Contig	31001	7964327	2017-10-13	7474	PRJNA401484	SAMN07606161
Streptomyces sp. st115		strain: st115	1828047	ASM255114v1	GCF_002551145.1	RefSeq	NCBI Prokaryotic Genome Annotation Pipeline (PGAP)	Contig	29129	8345486	2017-10-13	7783	PRJNA401484	SAMN07606160
Streptomyces sp. st77		strain: st77	1828074	ASM255117v1	GCF_002551175.1	RefSeq	NCBI Prokaryotic Genome Annotation Pipeline (PGAP)	Contig	95964	8145921	2017-10-13	7457	PRJNA401484	SAMN07606159
Streptomyces sp. sk226		strain: sk226	2034268	ASM255118v1	GCF_002551185.1	RefSeq	NCBI Prokaryotic Genome Annotation Pipeline (PGAP)	Contig	32985	7964739	2017-10-13	7162	PRJNA401484	SAMN07606158
Streptomyces sp. rh207		strain: rh207	2034269	ASM255121v1	GCF_002551215.1	RefSeq	NCBI Prokaryotic Genome Annotation Pipeline (PGAP)	Contig	21085	8624918	2017-10-13	8252	PRJNA401484	SAMN07606157
Streptomyces sp. rh206		strain: rh206	2034270	ASM255122v1	GCF_002551225.1	RefSeq	NCBI Prokaryotic Genome Annotation Pipeline (PGAP)	Contig	24278	8623355	2017-10-13	8199	PRJNA401484	SAMN07606156
Streptomyces sp. rh195		strain: rh195	2034271	ASM255123v1	GCF_002551235.1	RefSeq	NCBI Prokaryotic Genome Annotation Pipeline (PGAP)	Contig	25776	8626399	2017-10-13	8148	PRJNA401484	SAMN07606155
Streptomyces sp. rh34		strain: rh34	2034272	ASM255124v1	GCF_002551245.1	RefSeq	NCBI Prokaryotic Genome Annotation Pipeline (PGAP)	Contig	26146	8221365	2017-10-13	7707	PRJNA401484	SAMN07606154
Streptomyces sp. or3		strain: or3	1828020	ASM255129v1	GCF_002551295.1	RefSeq	NCBI Prokaryotic Genome Annotation Pipeline (PGAP)	Contig	70290	8929626	2017-10-13	8052	PRJNA401484	SAMN07606152
Streptomyces sp. or20		strain: or20	1828016	ASM255130v1	GCF_002551305.1	RefSeq	NCBI Prokaryotic Genome Annotation Pipeline (PGAP)	Contig	81082	9079700	2017-10-13	8162	PRJNA401484	SAMN07606153
Streptomyces sp. ms184		strain: ms184	1827974	ASM255133v1	GCF_002551335.1	RefSeq	NCBI Prokaryotic Genome Annotation Pipeline (PGAP)	Contig	15476	7855502	2017-10-13	7559	PRJNA401484	SAMN07606151
Streptomyces sp. ms115		strain: ms115	1827928	ASM255134v1	GCF_002551345.1	RefSeq	NCBI Prokaryotic Genome Annotation Pipeline (PGAP)	Contig	83606	7498588	2017-10-13	6860	PRJNA401484	SAMN07606150
Streptomyces sp. gb14		strain: gb14	1827753	ASM255137v1	GCF_002551375.1	RefSeq	NCBI Prokaryotic Genome Annotation Pipeline (PGAP)	Contig	103747	7877341	2017-10-13	7070	PRJNA401484	SAMN07606148
Streptomyces sp. f51		strain: f51	1827742	ASM255141v1	GCF_002551415.1	RefSeq	NCBI Prokaryotic Genome Annotation Pipeline (PGAP)	Contig	23604	7715130	2017-10-13	7247	PRJNA401484	SAMN07606146
Streptomyces sp. b94		strain: b94	1827634	ASM255142v1	GCF_002551425.1	RefSeq	NCBI Prokaryotic Genome Annotation Pipeline (PGAP)	Contig	14459	8028544	2017-10-13	7739	PRJNA401484	SAMN07606145
Streptomyces sp. f150		strain: f150	1827699	ASM255143v1	GCF_002551435.1	RefSeq	NCBI Prokaryotic Genome Annotation Pipeline (PGAP)	Contig	109544	8056508	2017-10-13	7369	PRJNA401484	SAMN07606147
Streptomyces sp. b84		strain: b84	1827631	ASM255146v1	GCF_002551465.1	RefSeq	NCBI Prokaryotic Genome Annotation Pipeline (PGAP)	Contig	80138	8714623	2017-10-13	7764	PRJNA401484	SAMN07606144
Streptomyces sp. b62		strain: b62	1827627	ASM255147v1	GCF_002551475.1	RefSeq	NCBI Prokaryotic Genome Annotation Pipeline (PGAP)	Contig	63977	7818569	2017-10-13	7192	PRJNA401484	SAMN07606143
Streptomyces formicae		strain: KY5	1616117	ASM255654v1	GCF_002556545.1	RefSeq	NCBI Prokaryotic Genome Annotation Pipeline (PGAP)	Complete Genome	9611874	9611874	2017-10-16	8273	PRJNA396953	SAMN07444202
Streptomyces sp. Ru87		strain: Ru87	2044307	ASM257395v1	GCF_002573955.1	RefSeq	NCBI Prokaryotic Genome Annotation Pipeline (PGAP)	Contig	20124	7675182	2017-10-17	6545	PRJNA413750	SAMN07765385
Streptomyces malaysiensis		strain: DSM 4137	92644	ASM259133v1	GCF_002591335.1	RefSeq	NCBI Prokaryotic Genome Annotation Pipeline (PGAP)	Complete Genome	10694678	10744231	2017-10-18	8663	PRJNA396489	SAMN07427119
Streptomyces sp. ScaeMP-e48		strain: ScaeMP-e48	1100823	ASM263339v1	GCF_002633395.1	RefSeq	NCBI Prokaryotic Genome Annotation Pipeline (PGAP)	Contig	458130	8325244	2017-10-23	7473	PRJNA163017	SAMN05005154
Streptomyces sp. SceaMP-e96		strain: SceaMP-e96	1100824	ASM270566v1	GCF_002705665.1	RefSeq	NCBI Prokaryotic Genome Annotation Pipeline (PGAP)	Scaffold	247990	9563454	2017-10-23	8374	PRJNA163037	SAMN02746030
Streptomyces sp. Ncost-T6T-1		strain: Ncost-T6T-1	1100828	ASM270568v1	GCF_002705685.1	RefSeq	NCBI Prokaryotic Genome Annotation Pipeline (PGAP)	Scaffold	217931	8099030	2017-10-23	7209	PRJNA163023	SAMN02746059
Streptomyces sp. OspMP-M45		strain: OspMP-M45	1115570	ASM270569v1	GCF_002705695.1	RefSeq	NCBI Prokaryotic Genome Annotation Pipeline (PGAP)	Scaffold	285389	7407922	2017-10-23	6544	PRJNA163005	SAMN02746034
Streptomyces sp. AmelKG-D3		strain: AmelKG-D3	1115568	ASM270572v1	GCF_002705725.1	RefSeq	NCBI Prokaryotic Genome Annotation Pipeline (PGAP)	Scaffold	178446	7969495	2017-10-23	7004	PRJNA163015	SAMN05005151
Streptomyces sp. AmelKG-E11A		strain: AmelKG-E11A	1100822	ASM270597v1	GCF_002705975.1	RefSeq	NCBI Prokaryotic Genome Annotation Pipeline (PGAP)	Scaffold	232034	8386301	2017-10-23	7136	PRJNA163025	SAMN05005153
Streptomyces sp. LamerLS-316		strain: LamerLS-316	1157630	ASM271136v1	GCF_002711365.1	RefSeq	NCBI Prokaryotic Genome Annotation Pipeline (PGAP)	Scaffold	677279	7866187	2017-10-23	7089	PRJNA169718	SAMN05005155
Streptomyces cinnamoneus		strain: ATCC 21532	53446	ASM272711v1	GCF_002727115.1	RefSeq	NCBI Prokaryotic Genome Annotation Pipeline (PGAP)	Contig	339798	7548962	2017-10-26	6738	PRJNA350508	SAMN05939257
Streptomyces sp. HG99		strain: HG99	1958787	ASM274204v1	GCF_002742045.1	RefSeq	NCBI Prokaryotic Genome Annotation Pipeline (PGAP)	Scaffold	175232	8624389	2017-11-02	8067	PRJNA374011	SAMN06319431
Streptomyces sp. JV178		strain: JV178	858632	ASM276189v1	GCF_002761895.1	RefSeq	NCBI Prokaryotic Genome Annotation Pipeline (PGAP)	Scaffold	540259	10650097	2017-11-08	9666	PRJNA416657	SAMN07959955
Streptomyces peucetius subsp. caesius ATCC 27952		strain: ATCC 27952	316280	ASM277753v1	GCF_002777535.1	RefSeq	NCBI Prokaryotic Genome Annotation Pipeline (PGAP)	Complete Genome	8023114	8023114	2017-11-16	7251	PRJNA394648	SAMN07357090
Streptomyces carminius		strain: TRM SA0054	2665496	ASM279425v1	GCF_002794255.1	RefSeq	NCBI Prokaryotic Genome Annotation Pipeline (PGAP)	Scaffold	255411	7200897	2017-11-20	6529	PRJNA417743	SAMN08005496
Streptomyces sp. 2333.5		strain: 2333.5	1938842	ASM279783v1	GCF_002797835.1	RefSeq	NCBI Prokaryotic Genome Annotation Pipeline (PGAP)	Contig	8230569	8230569	2017-11-28	7031	PRJNA363955	SAMN06272758
Streptomyces sp. TSRI0384-2		strain: TSRI0384-2	2020331	ASM280294v1	GCF_002802945.1	RefSeq	NCBI Prokaryotic Genome Annotation Pipeline (PGAP)	Scaffold	354502	6937431	2017-11-30	5922	PRJNA393980	SAMN07346488
Streptomyces sp. CB01635		strain: CB01635	2020326	ASM280306v1	GCF_002803065.1	RefSeq	NCBI Prokaryotic Genome Annotation Pipeline (PGAP)	Scaffold	258392	10064235	2017-12-01	9192	PRJNA393980	SAMN07346483
Streptomyces sp. CB01373		strain: CB01373	2020325	ASM280307v1	GCF_002803075.1	RefSeq	NCBI Prokaryotic Genome Annotation Pipeline (PGAP)	Scaffold	234713	7876032	2017-12-01	6997	PRJNA393980	SAMN07346482
Streptomyces sp. CB01201		strain: CB01201	2020324	ASM280308v1	GCF_002803085.1	RefSeq	NCBI Prokaryotic Genome Annotation Pipeline (PGAP)	Scaffold	218780	8758226	2017-12-01	7947	PRJNA393980	SAMN07346481
Streptomyces sp. CB02959		strain: CB02959	2020330	ASM280315v1	GCF_002803155.1	RefSeq	NCBI Prokaryotic Genome Annotation Pipeline (PGAP)	Scaffold	228424	10358718	2017-12-01	9385	PRJNA393980	SAMN07346487
Streptomyces sp. CB02613		strain: CB02613	2020328	ASM280317v1	GCF_002803175.1	RefSeq	NCBI Prokaryotic Genome Annotation Pipeline (PGAP)	Scaffold	413006	7380634	2017-12-01	6564	PRJNA393980	SAMN07346485
Streptomyces sp. CB02120-2		strain: CB02120-2	2020327	ASM280319v1	GCF_002803195.1	RefSeq	NCBI Prokaryotic Genome Annotation Pipeline (PGAP)	Scaffold	317535	8451160	2017-12-01	7577	PRJNA393980	SAMN07346484
Streptomyces lavendulae subsp. lavendulae		strain: CCM 3239	58340	ASM280384v1	GCF_002803845.1	RefSeq	NCBI Prokaryotic Genome Annotation Pipeline (PGAP)	Complete Genome	8691711	8932792	2017-12-04	8077	PRJNA407779	SAMN07663065
Streptomyces cavourensis		strain: 1AS2a	67258	ASM280416v1	GCF_002804165.1	RefSeq	NCBI Prokaryotic Genome Annotation Pipeline (PGAP)	Complete Genome	7600475	7600475	2017-12-04	6541	PRJNA419149	SAMN08043808
Streptomyces barkulensis		strain: RC 1831	1257026	ASM281170v2	GCF_002811705.1	RefSeq	NCBI Prokaryotic Genome Annotation Pipeline (PGAP)	Scaffold	31706	6383258	2020-03-18	5877	PRJNA315944	SAMN04572158
Streptomyces sp. M56		strain: M56	1495638	ASM281240v1	GCF_002812405.1	RefSeq	NCBI Prokaryotic Genome Annotation Pipeline (PGAP)	Complete Genome	11742376	11742376	2017-12-06	9554	PRJNA392941	SAMN07312782
Streptomyces sp. S063		strain: S063	2005885	ASM283267v1	GCF_002832675.1	RefSeq	NCBI Prokaryotic Genome Annotation Pipeline (PGAP)	Complete Genome	7614683	7614683	2017-12-11	6904	PRJNA388536	SAMN07178425
Streptomyces barkulensis		strain: RC 1831	1257026	ASM284330v1	GCF_002843305.1	RefSeq	NCBI Prokaryotic Genome Annotation Pipeline (PGAP)	Scaffold	125886	6544873	2017-12-15	5956	PRJNA417750	SAMN08005599
Streptomyces sp. EAG2		strain: EAG2	2056495	ASM284421v1	GCF_002844215.1	RefSeq	NCBI Prokaryotic Genome Annotation Pipeline (PGAP)	Contig	84238	7174282	2017-12-18	6327	PRJNA419989	SAMN08102828
Streptomyces sp. TLI_146		strain: TLI_146	1938858	ASM284641v1	GCF_002846415.1	RefSeq	NCBI Prokaryotic Genome Annotation Pipeline (PGAP)	Contig	8745248	8949889	2017-12-21	7976	PRJNA363974	SAMN06272790
Streptomyces sp. 5112.2		strain: 5112.2	1938848	ASM284645v1	GCF_002846455.1	RefSeq	NCBI Prokaryotic Genome Annotation Pipeline (PGAP)	Contig	8658659	8852242	2017-12-21	8028	PRJNA363951	SAMN06272726
Streptomyces sp. CMB-StM0423		strain: CMB-StM0423	2059884	ASM284728v1	GCF_002847285.1	RefSeq	NCBI Prokaryotic Genome Annotation Pipeline (PGAP)	Complete Genome	8029398	8029398	2017-12-23	6907	PRJNA421969	SAMN08161523
Streptomyces sp. DUT11		strain: DUT11	1914992	ASM284852v1	GCF_002848525.1	RefSeq	NCBI Prokaryotic Genome Annotation Pipeline (PGAP)	Complete Genome	8027164	8027164	2017-12-28	7160	PRJNA351245	SAMN08163063
Streptomyces sp. SMS_SU21		strain: SMS_SU21	2069440	ASM287967v3	GCF_002879675.3	RefSeq	NCBI Prokaryotic Genome Annotation Pipeline (PGAP)	Contig	3835120	7306987	2021-10-02	6518	PRJNA428607	SAMN08295422
Streptomyces eurocidicus		strain: ATCC 27428	66423	ASM289129v1	GCF_002891295.1	RefSeq	NCBI Prokaryotic Genome Annotation Pipeline (PGAP)	Contig	801731	7931574	2018-01-17	6727	PRJNA291301	SAMN03941210
Streptomyces noursei		strain: JCM 4701	1971	ASM289131v1	GCF_002891315.1	RefSeq	NCBI Prokaryotic Genome Annotation Pipeline (PGAP)	Scaffold	834997	10123402	2018-01-17	8947	PRJNA295563	SAMN04075824
Streptomyces cahuitamycinicus		strain: 13K301	2070367	ASM289143v1	GCF_002891435.1	RefSeq	NCBI Prokaryotic Genome Annotation Pipeline (PGAP)	Contig	17129	9035421	2018-01-17	8850	PRJNA429094	SAMN08329200
Streptomyces malaysiensis		strain: F913	92644	ASM289186v1	GCF_002891865.1	RefSeq	NCBI Prokaryotic Genome Annotation Pipeline (PGAP)	Scaffold	1300039	11608319	2018-01-18	9415	PRJNA295010	SAMN04038611
Streptomyces diastaticus		strain: deep-sea A18	1956	ASM289248v1	GCF_002892485.1	RefSeq	NCBI Prokaryotic Genome Annotation Pipeline (PGAP)	Scaffold	12893	7713909	2018-01-18	8000	PRJNA392861	SAMN07311721
Streptomyces sp. DH-12		strain: DH-12	2072509	ASM289945v1	GCF_002899455.1	RefSeq	NCBI Prokaryotic Genome Annotation Pipeline (PGAP)	Contig	7418681	7604612	2018-01-24	6665	PRJNA430076	SAMN08365448
Streptomyces sp. ZL-24		strain: ZL-24	1933029	ASM290748v1	GCF_002907485.1	RefSeq	NCBI Prokaryotic Genome Annotation Pipeline (PGAP)	Contig	148637	7817762	2018-01-30	6876	PRJNA360497	SAMN06211535
Streptomyces sp. SM17		strain: SM17	565560	ASM291072v2	GCF_002910725.2	RefSeq	NCBI Prokaryotic Genome Annotation Pipeline (PGAP)	Complete Genome	6975788	7179914	2018-05-21	6288	PRJNA384120	SAMN06828995
Streptomyces sp. SM14		strain: SM14	1736045	ASM291075v1	GCF_002910755.1	RefSeq	NCBI Prokaryotic Genome Annotation Pipeline (PGAP)	Scaffold	16548	6344127	2018-01-19	5579	PRJNA384120	SAMN06828994
Streptomyces sp. SM18		strain: SM18	1736046	ASM291077v2	GCF_002910775.2	RefSeq	NCBI Prokaryotic Genome Annotation Pipeline (PGAP)	Complete Genome	7703166	7703166	2018-05-21	6773	PRJNA384120	SAMN06828993
Streptomyces sp. SM9		strain: SM9	1736047	ASM291079v1	GCF_002910795.1	RefSeq	NCBI Prokaryotic Genome Annotation Pipeline (PGAP)	Scaffold	6673	6450053	2018-01-19	6640	PRJNA384120	SAMN06828991
Streptomyces sp. FM008		strain: FM008	1983802	ASM291081v1	GCF_002910815.1	RefSeq	NCBI Prokaryotic Genome Annotation Pipeline (PGAP)	Scaffold	7527	6479762	2018-01-19	6517	PRJNA384120	SAMN06828992
Streptomyces sp. SM1		strain: SM1	402229	ASM291082v1	GCF_002910825.1	RefSeq	NCBI Prokaryotic Genome Annotation Pipeline (PGAP)	Scaffold	13255	8059805	2018-01-19	8010	PRJNA384120	SAMN06828990
Streptomyces sp. SM12		strain: SM12	1071602	ASM291085v1	GCF_002910855.1	RefSeq	NCBI Prokaryotic Genome Annotation Pipeline (PGAP)	Scaffold	11492	6475136	2018-01-19	5909	PRJNA384120	SAMN06828941
Streptomyces sp. SM13		strain: SM13	1983803	ASM291087v1	GCF_002910875.1	RefSeq	NCBI Prokaryotic Genome Annotation Pipeline (PGAP)	Scaffold	35629	8436826	2018-01-19	7953	PRJNA384120	SAMN06828988
Streptomyces sp. SM5		strain: SM5	402233	ASM291089v1	GCF_002910895.1	RefSeq	NCBI Prokaryotic Genome Annotation Pipeline (PGAP)	Scaffold	29088	7608098	2018-01-19	7005	PRJNA384120	SAMN06828937
Streptomyces sp. SM11		strain: SM11	565557	ASM291090v1	GCF_002910905.1	RefSeq	NCBI Prokaryotic Genome Annotation Pipeline (PGAP)	Scaffold	39942	8000960	2018-01-19	7475	PRJNA384120	SAMN06828940
Streptomyces sp. SM10		strain: SM10	565556	ASM291091v1	GCF_002910915.1	RefSeq	NCBI Prokaryotic Genome Annotation Pipeline (PGAP)	Scaffold	63972	7466978	2018-01-19	6815	PRJNA384120	SAMN06828939
Streptomyces sp. B226SN101		strain: B226SN101	1736043	ASM291093v1	GCF_002910935.1	RefSeq	NCBI Prokaryotic Genome Annotation Pipeline (PGAP)	Scaffold	25700	8273663	2018-01-19	7628	PRJNA384120	SAMN06828936
Streptomyces sp. B188M101		strain: B188M101	1736042	ASM291098v1	GCF_002910985.1	RefSeq	NCBI Prokaryotic Genome Annotation Pipeline (PGAP)	Scaffold	23859	8223974	2018-01-19	7638	PRJNA384120	SAMN06828935
Streptomyces populi		strain: A249	2058924	ASM291101v1	GCF_002911015.1	RefSeq	NCBI Prokaryotic Genome Annotation Pipeline (PGAP)	Scaffold	75083	9587301	2017-12-20	8509	PRJNA421064	SAMN08166457
Streptomyces sp. Ru71		strain: Ru71	2080746	ASM292053v1	GCF_002920535.1	RefSeq	NCBI Prokaryotic Genome Annotation Pipeline (PGAP)	Contig	85687	8229423	2018-02-06	7558	PRJNA432040	SAMN08428758
Streptomyces sp. Ru73		strain: Ru73	2080748	ASM292057v1	GCF_002920575.1	RefSeq	NCBI Prokaryotic Genome Annotation Pipeline (PGAP)	Contig	65242	8211620	2018-02-06	7348	PRJNA432040	SAMN08428760
Streptomyces sp. Ru62		strain: Ru62	2080745	ASM292061v1	GCF_002920615.1	RefSeq	NCBI Prokaryotic Genome Annotation Pipeline (PGAP)	Contig	235045	9536025	2018-02-06	8641	PRJNA432040	SAMN08428756
Streptomyces sp. Ru72		strain: Ru72	2080747	ASM292063v1	GCF_002920635.1	RefSeq	NCBI Prokaryotic Genome Annotation Pipeline (PGAP)	Contig	60931	8512543	2018-02-06	7924	PRJNA432040	SAMN08428759
Streptomyces sp. MH60		strain: MH60	1940758	ASM293938v1	GCF_002939385.1	RefSeq	NCBI Prokaryotic Genome Annotation Pipeline (PGAP)	Scaffold	78705	8138908	2018-02-23	7591	PRJNA369300	SAMN06284050
Streptomyces cinnamoneus		strain: DSM 41675	53446	ASM293947v1	GCF_002939475.1	RefSeq	NCBI Prokaryotic Genome Annotation Pipeline (PGAP)	Contig	6463510	6662690	2018-02-23	5789	PRJNA423036	SAMN08203848
Streptomyces sp. 46		strain: 46	1777322	ASM294070v1	GCF_002940705.1	RefSeq	NCBI Prokaryotic Genome Annotation Pipeline (PGAP)	Scaffold	288248	8996216	2018-02-23	8162	PRJNA360498	SAMN06211538
Streptomyces sp. QL37		strain: QL37	2093747	ASM294102v1	GCF_002941025.1	RefSeq	NCBI Prokaryotic Genome Annotation Pipeline (PGAP)	Scaffold	4717460	8783195	2018-02-22	7944	PRJNA434075	SAMN08536093
Streptomyces sp. WAC00288		strain: WAC00288	2094021	ASM294389v1	GCF_002943895.1	RefSeq	NCBI Prokaryotic Genome Annotation Pipeline (PGAP)	Complete Genome	7467777	7852859	2018-02-26	7112	PRJNA434467	SAMN08559993
Streptomyces dengpaensis		strain: XZHG99	2049881	ASM294683v1	GCF_002946835.1	RefSeq	NCBI Prokaryotic Genome Annotation Pipeline (PGAP)	Complete Genome	8541354	8710171	2018-02-22	8140	PRJNA433056	SAMN08469739
Streptomyces sp. CB01881		strain: CB01881	2078691	ASM295325v1	GCF_002953255.1	RefSeq	NCBI Prokaryotic Genome Annotation Pipeline (PGAP)	Chromosome	101143	11344947	2018-02-04	7980	PRJNA431339	SAMN08393397
Streptomyces geranii		strain: A301	2058923	ASM295477v1	GCF_002954775.1	RefSeq	NCBI Prokaryotic Genome Annotation Pipeline (PGAP)	Scaffold	175548	10196536	2018-02-16	8940	PRJNA421061	SAMN08162815
Streptomyces xinghaiensis		strain: OlgR2-7A	1038928	ASM296610v1	GCF_002966105.1	RefSeq	NCBI Prokaryotic Genome Annotation Pipeline (PGAP)	Contig	424085	7731821	2018-02-28	6613	PRJNA420618	SAMN08114311
Streptomyces solincola		strain: T5	2100817	ASM298201v1	GCF_002982015.1	RefSeq	NCBI Prokaryotic Genome Annotation Pipeline (PGAP)	Scaffold	13160	6414515	2018-03-08	5978	PRJNA436635	SAMN08629608
Streptomyces sp. 111WW2		strain: 111WW2	1945515	ASM301374v1	GCF_003013745.1	RefSeq	NCBI Prokaryotic Genome Annotation Pipeline (PGAP)	Scaffold	70562	8593882	2018-03-22	8061	PRJNA369720	SAMN06292595
Streptomyces dioscori		strain: A217	2109333	ASM302419v1	GCF_003024195.1	RefSeq	NCBI Prokaryotic Genome Annotation Pipeline (PGAP)	Scaffold	288186	10239468	2018-03-25	8663	PRJNA437060	SAMN08730466
Streptomyces sp. CS149		strain: CS149	2109332	ASM302421v1	GCF_003024215.1	RefSeq	NCBI Prokaryotic Genome Annotation Pipeline (PGAP)	Scaffold	224771	7775341	2018-03-23	6912	PRJNA437054	SAMN08637882
Streptomyces sp. P3		strain: P3	2135430	ASM303247v1	GCF_003032475.1	RefSeq	NCBI Prokaryotic Genome Annotation Pipeline (PGAP)	Complete Genome	9851971	9851971	2018-04-04	8671	PRJNA437360	SAMN08660902
Streptomyces sp. A244		strain: A244	2137016	ASM304123v1	GCF_003041235.1	RefSeq	NCBI Prokaryotic Genome Annotation Pipeline (PGAP)	Contig	612411	8648123	2018-04-06	7840	PRJNA445741	SAMN08794443
Streptomyces sp. VMFN-G11Ma		strain: VMFN-G11Ma	2135609	ASM304655v1	GCF_003046555.1	RefSeq	NCBI Prokaryotic Genome Annotation Pipeline (PGAP)	Scaffold	403852	8558085	2018-04-09	7861	PRJNA441542	SAMN08777816
Streptomyces chartreusis		strain: WZS021	1969	ASM304820v2	GCF_003048205.2	RefSeq	NCBI Prokaryotic Genome Annotation Pipeline (PGAP)	Contig	1174289	10404130	2018-10-15	9216	PRJNA448493	SAMN08848317
Streptomyces lunaelactis		strain: MM109	1535768	ASM305455v1	GCF_003054555.1	RefSeq	NCBI Prokaryotic Genome Annotation Pipeline (PGAP)	Complete Genome	8396100	8570191	2018-04-17	7821	PRJNA430192	SAMN08367447
Streptomyces scopuliridis RB72		strain: RB72	1440053	ASM307335v1	GCF_003073355.1	RefSeq	NCBI Prokaryotic Genome Annotation Pipeline (PGAP)	Contig	38992	7939832	2018-04-28	7084	PRJNA232182	SAMN02472441
Streptomyces nigra		strain: 452	1827580	ASM307405v1	GCF_003074055.1	RefSeq	NCBI Prokaryotic Genome Annotation Pipeline (PGAP)	Complete Genome	7641029	7641029	2018-04-30	6984	PRJNA451055	SAMN08957528
Streptomyces tirandamycinicus		strain: HNM0039	2174846	ASM309751v1	GCF_003097515.1	RefSeq	NCBI Prokaryotic Genome Annotation Pipeline (PGAP)	Complete Genome	7289495	7289495	2018-05-08	6241	PRJNA454035	SAMN08996718
Streptomyces fragilis		strain: NBRC 12862	67301	ASM311251v1	GCF_003112515.1	RefSeq	NCBI Prokaryotic Genome Annotation Pipeline (PGAP)	Contig	607197	6847990	2018-03-30	5981	PRJDB6181	SAMD00090286
Streptomyces rishiriensis		strain: NBRC 13407	68264	ASM311253v1	GCF_003112535.1	RefSeq	NCBI Prokaryotic Genome Annotation Pipeline (PGAP)	Scaffold	327727	9179716	2018-03-30	8111	PRJDB6182	SAMD00090287
Streptomyces coelicoflavus		strain: NBRC 15399	285562	ASM311255v1	GCF_003112555.1	RefSeq	NCBI Prokaryotic Genome Annotation Pipeline (PGAP)	Contig	527470	8727276	2018-03-30	7847	PRJDB6183	SAMD00090288
Streptomyces ardesiacus		strain: NBRC 15402	285564	ASM311257v1	GCF_003112575.1	RefSeq	NCBI Prokaryotic Genome Annotation Pipeline (PGAP)	Contig	752736	7851547	2018-03-30	7003	PRJDB6184	SAMD00090289
Streptomyces rubrogriseus		strain: NBRC 15455	194673	ASM311259v1	GCF_003112595.1	RefSeq	NCBI Prokaryotic Genome Annotation Pipeline (PGAP)	Scaffold	684865	8454377	2018-03-30	7671	PRJDB6185	SAMD00090290
Streptomyces sp. CS090A		strain: CS090A	2162710	ASM311667v1	GCF_003116675.1	RefSeq	NCBI Prokaryotic Genome Annotation Pipeline (PGAP)	Scaffold	323608	8298873	2018-04-26	7387	PRJNA449327	SAMN08896244
Streptomyces sp. CS014		strain: CS014	2162707	ASM311668v1	GCF_003116685.1	RefSeq	NCBI Prokaryotic Genome Annotation Pipeline (PGAP)	Scaffold	314402	8460409	2018-04-26	7440	PRJNA449304	SAMN08895276
Streptomyces sp. CS081A		strain: CS081A	2162709	ASM311671v1	GCF_003116715.1	RefSeq	NCBI Prokaryotic Genome Annotation Pipeline (PGAP)	Scaffold	595322	7213245	2018-04-26	6544	PRJNA449325	SAMN08896069
Streptomyces sp. CS065A		strain: CS065A	2162708	ASM311672v1	GCF_003116725.1	RefSeq	NCBI Prokaryotic Genome Annotation Pipeline (PGAP)	Scaffold	377645	7190709	2018-04-26	6339	PRJNA449323	SAMN08895617
Streptomyces sp. CS131		strain: CS131	2162711	ASM311675v1	GCF_003116755.1	RefSeq	NCBI Prokaryotic Genome Annotation Pipeline (PGAP)	Scaffold	805396	8010476	2018-04-26	6993	PRJNA449328	SAMN08896432
Streptomyces sp. CS147		strain: CS147	2162715	ASM311677v1	GCF_003116775.1	RefSeq	NCBI Prokaryotic Genome Annotation Pipeline (PGAP)	Scaffold	444639	7877244	2018-04-26	7041	PRJNA449329	SAMN08896652
Streptomyces sp. CS207		strain: CS207	2162712	ASM311679v1	GCF_003116795.1	RefSeq	NCBI Prokaryotic Genome Annotation Pipeline (PGAP)	Scaffold	532902	6664327	2018-04-26	5940	PRJNA449330	SAMN08896841
Streptomyces orinoci		strain: NRRL B-3379	67339	ASM312129v1	GCF_003121295.1	RefSeq	NCBI Prokaryotic Genome Annotation Pipeline (PGAP)	Contig	434919	7502208	2018-05-11	6809	PRJNA419575	SAMN08092869
Streptomyces sp. BSE7F		strain: BSE7F	2175092	ASM312204v1	GCF_003122045.1	RefSeq	NCBI Prokaryotic Genome Annotation Pipeline (PGAP)	Contig	6325879	7510161	2018-05-12	6820	PRJNA454210	SAMN08999983
Streptomyces xinghaiensis		strain: OlgR	1038928	ASM312234v2	GCF_003122345.2	RefSeq	NCBI Prokaryotic Genome Annotation Pipeline (PGAP)	Contig	459751	7734742	2018-11-05	6564	PRJNA451100	SAMN08959341
Streptomyces spongiicola		strain: HNM0071	1690221	ASM312236v1	GCF_003122365.1	RefSeq	NCBI Prokaryotic Genome Annotation Pipeline (PGAP)	Complete Genome	7180417	7180417	2018-05-14	6004	PRJNA453635	SAMN08984914
Streptomyces sp. V2		strain: V2	1424099	ASM312950v1	GCF_003129505.1	RefSeq	NCBI Prokaryotic Genome Annotation Pipeline (PGAP)	Contig	83624	10249899	2018-05-16	9113	PRJNA464385	SAMN09083361
Streptomyces sp. NWU339		strain: NWU339	2185284	ASM314385v1	GCF_003143855.1	RefSeq	NCBI Prokaryotic Genome Annotation Pipeline (PGAP)	Contig	160697	9425309	2018-05-20	8933	PRJNA471051	SAMN09197742
Streptomyces sp. Act143		strain: Act143	2200760	ASM314393v1	GCF_003143935.1	RefSeq	NCBI Prokaryotic Genome Annotation Pipeline (PGAP)	Scaffold	310736	9621493	2018-05-20	8801	PRJNA471119	SAMN09202778
Streptomyces sp. ICBB 8177		strain: ICBB 8177	563922	ASM314409v1	GCF_003144095.1	RefSeq	NCBI Prokaryotic Genome Annotation Pipeline (PGAP)	Scaffold	342009	6326228	2018-05-21	5705	PRJNA400687	SAMN07572833
Streptomyces sp. NWU49		strain: NWU49	2201153	ASM314661v1	GCF_003146615.1	RefSeq	NCBI Prokaryotic Genome Annotation Pipeline (PGAP)	Contig	282532	8905076	2018-05-21	8167	PRJNA471051	SAMN09207752
Streptomyces globisporus		strain: TFH56	1908	ASM314754v1	GCF_003147545.1	RefSeq	NCBI Prokaryotic Genome Annotation Pipeline (PGAP)	Complete Genome	7488586	7666521	2018-05-22	6908	PRJNA470782	SAMN09104458
Streptomyces sp. CG 926		strain: CG 926	1882405	ASM314882v1	GCF_003148825.1	RefSeq	NCBI Prokaryotic Genome Annotation Pipeline (PGAP)	Contig	470107	8513506	2018-05-22	7644	PRJNA330485	SAMN05445056
Streptomyces sp. NEAU-S7GS2		strain: NEAU-S7GS2	2202000	ASM317327v1	GCF_003173275.1	RefSeq	NCBI Prokaryotic Genome Annotation Pipeline (PGAP)	Complete Genome	9641634	9687439	2018-05-28	8455	PRJNA471769	SAMN09217500
Streptomyces sp. ZEA17I		strain: ZEA17I	2202516	ASM317363v1	GCF_003173635.1	RefSeq	NCBI Prokaryotic Genome Annotation Pipeline (PGAP)	Contig	6332	7515197	2018-05-28	7612	PRJNA472171	SAMN09228098
Streptomyces sp. FT05W		strain: FT05W	2202417	ASM317364v1	GCF_003173645.1	RefSeq	NCBI Prokaryotic Genome Annotation Pipeline (PGAP)	Contig	7225	7692712	2018-05-28	8424	PRJNA472171	SAMN09228097
Streptomyces tateyamensis		strain: ATCC 21389	565073	ASM320557v1	GCF_003205575.1	RefSeq	NCBI Prokaryotic Genome Annotation Pipeline (PGAP)	Scaffold	64917	7455770	2018-06-11	6845	PRJNA437757	SAMN08683764
Streptomyces actuosus		strain: ATCC 25421	1885	ASM320803v1	GCF_003208035.1	RefSeq	NCBI Prokaryotic Genome Annotation Pipeline (PGAP)	Complete Genome	8145579	8145579	2018-06-12	7428	PRJNA474280	SAMN09296291
Streptomyces sp. NTH33		strain: NTH33	1735453	ASM323636v1	GCF_003236365.1	RefSeq	NCBI Prokaryotic Genome Annotation Pipeline (PGAP)	Contig	12812	7858487	2018-06-18	7743	PRJNA429089	SAMN08329152
Streptomyces sp. AC1-42T		strain: AC1-42T	2218665	ASM324833v1	GCF_003248335.1	RefSeq	NCBI Prokaryotic Genome Annotation Pipeline (PGAP)	Contig	2461044	7273138	2018-06-19	6671	PRJNA475152	SAMN09377738
Streptomyces sp. AC1-42W		strain: AC1-42W	2218666	ASM324835v1	GCF_003248355.1	RefSeq	NCBI Prokaryotic Genome Annotation Pipeline (PGAP)	Contig	3945785	7648131	2018-06-19	6919	PRJNA475153	SAMN09378330
Streptomyces sp. DvalAA-21		strain: DvalAA-21	1305824	ASM325420v1	GCF_003254205.1	RefSeq	NCBI Prokaryotic Genome Annotation Pipeline (PGAP)	Contig	562919	7426643	2018-06-19	6658	PRJNA195840	SAMN02745827
Streptomyces sp. DpondAA-E10		strain: DpondAA-E10	1305832	ASM325927v1	GCF_003259275.1	RefSeq	NCBI Prokaryotic Genome Annotation Pipeline (PGAP)	Scaffold	541506	7393976	2018-06-21	6641	PRJNA195818	SAMN02745806
Streptomyces sp. Amel2xB2		strain: Amel2xB2	1305829	ASM325935v1	GCF_003259355.1	RefSeq	NCBI Prokaryotic Genome Annotation Pipeline (PGAP)	Scaffold	420500	7011625	2018-06-21	5934	PRJNA195845	SAMN02745834
Streptomyces sp. PsTaAH-137		strain: PsTaAH-137	1305830	ASM325936v1	GCF_003259365.1	RefSeq	NCBI Prokaryotic Genome Annotation Pipeline (PGAP)	Scaffold	264961	8956806	2018-06-21	8239	PRJNA195844	SAMN02745836
Streptomyces sp. DpondAA-A50		strain: DpondAA-A50	1305822	ASM325957v1	GCF_003259575.1	RefSeq	NCBI Prokaryotic Genome Annotation Pipeline (PGAP)	Scaffold	337025	7380346	2018-06-21	6632	PRJNA195819	SAMN02745807
Streptomyces sp. PsTaAH-130		strain: PsTaAH-130	1305828	ASM325958v1	GCF_003259585.1	RefSeq	NCBI Prokaryotic Genome Annotation Pipeline (PGAP)	Scaffold	332821	8026993	2018-06-21	7166	PRJNA195843	SAMN02745832
Streptomyces sp. KhCrAH-43		strain: KhCrAH-43	1305827	ASM325962v1	GCF_003259625.1	RefSeq	NCBI Prokaryotic Genome Annotation Pipeline (PGAP)	Scaffold	465208	8204965	2018-06-21	7463	PRJNA195855	SAMN02745833
Streptomyces cadmiisoli		strain: ZFG47	2184053	ASM326105v1	GCF_003261055.1	RefSeq	NCBI Prokaryotic Genome Annotation Pipeline (PGAP)	Complete Genome	9269371	10239272	2018-06-24	8900	PRJNA475413	SAMN09388963
Streptomyces badius		strain: SF7B6	1941	ASM326388v1	GCF_003263885.1	RefSeq	NCBI Prokaryotic Genome Annotation Pipeline (PGAP)	Contig	7496621	7682334	2018-06-25	6927	PRJNA316661	SAMN04589202
Streptomyces badius		strain: SP6C4	1941	ASM326392v1	GCF_003263925.1	RefSeq	NCBI Prokaryotic Genome Annotation Pipeline (PGAP)	Contig	7484335	7624848	2018-06-25	6864	PRJNA316658	SAMN04589131
Streptomyces qinglanensis		strain: 172205	943816	ASM326566v1	GCF_003265665.1	RefSeq	NCBI Prokaryotic Genome Annotation Pipeline (PGAP)	Scaffold	73103	7185643	2018-06-25	6278	PRJNA251674	SAMN02841245
Streptomyces sp. ST1015		strain: ST1015	1848900	ASM326853v2	GCF_003268535.2	RefSeq	NCBI Prokaryotic Genome Annotation Pipeline (PGAP)	Complete Genome	10171198	10171198	2021-09-07	9051	PRJNA321183	SAMN04967901
Streptomyces sp. ST1020		strain: ST1020	1848901	ASM326855v1	GCF_003268555.1	RefSeq	NCBI Prokaryotic Genome Annotation Pipeline (PGAP)	Contig	17536	9893137	2018-06-27	9466	PRJNA321203	SAMN04977949
Streptomyces bacillaris		strain: ATCC 15855	68179	ASM326867v1	GCF_003268675.1	RefSeq	NCBI Prokaryotic Genome Annotation Pipeline (PGAP)	Complete Genome	7888441	7888441	2018-06-27	6856	PRJNA471017	SAMN09197286
Streptomyces avidinii		strain: CG 885	1895	ASM326896v1	GCF_003268965.1	RefSeq	NCBI Prokaryotic Genome Annotation Pipeline (PGAP)	Scaffold	588328	7653760	2018-06-27	6880	PRJNA330489	SAMN05421859
Streptomyces triticisoli		strain: NEAU-DSCPA1-4-4	2182797	ASM327008v1	GCF_003270085.1	RefSeq	NCBI Prokaryotic Genome Annotation Pipeline (PGAP)	Contig	33934	6844226	2018-06-28	6568	PRJNA454853	SAMN09043984
Streptomyces sp. ICC4		strain: ICC4	2099584	ASM328791v1	GCF_003287915.1	RefSeq	NCBI Prokaryotic Genome Annotation Pipeline (PGAP)	Chromosome	1221215	9010404	2018-07-04	8515	PRJNA268366	SAMN08559943
Streptomyces sp. ICC1		strain: ICC1	2099583	ASM328793v1	GCF_003287935.1	RefSeq	NCBI Prokaryotic Genome Annotation Pipeline (PGAP)	Chromosome	2123069	9034319	2018-07-04	8517	PRJNA268366	SAMN08559942
Streptomyces sp. PT12		strain: PT12	1510197	ASM331164v1	GCF_003311645.1	RefSeq	NCBI Prokaryotic Genome Annotation Pipeline (PGAP)	Contig	121713	6922703	2018-07-10	6198	PRJNA454532	SAMN09009764
Streptomyces diacarni		strain: LHW51701	2800381	ASM332371v1	GCF_003323715.1	RefSeq	NCBI Prokaryotic Genome Annotation Pipeline (PGAP)	Scaffold	249792	7661915	2018-07-15	6608	PRJNA478284	SAMN09508721
Streptomyces reniochalinae		strain: LHW50302	2250578	ASM332373v1	GCF_003323735.1	RefSeq	NCBI Prokaryotic Genome Annotation Pipeline (PGAP)	Scaffold	287482	7687565	2018-07-15	6753	PRJNA478284	SAMN09508719
Streptomyces sp. SDr-06		strain: SDr-06	2267702	ASM332456v1	GCF_003324565.1	RefSeq	NCBI Prokaryotic Genome Annotation Pipeline (PGAP)	Contig	272195	8583590	2018-07-16	7857	PRJNA480027	SAMN09623796
Streptomyces globosus		strain: LZH-48	68209	ASM332537v1	GCF_003325375.1	RefSeq	NCBI Prokaryotic Genome Annotation Pipeline (PGAP)	Complete Genome	6863360	7535750	2018-07-17	6664	PRJNA428275	SAMN08286884
Streptomyces sp. Go-475		strain: Go-475	2072505	ASM333084v1	GCF_003330845.1	RefSeq	NCBI Prokaryotic Genome Annotation Pipeline (PGAP)	Complete Genome	8570609	8570609	2018-07-20	7715	PRJNA430025	SAMN08364892
Streptomyces atratus		strain: SCSIO_ZH16	1893	ASM333086v1	GCF_003330865.1	RefSeq	NCBI Prokaryotic Genome Annotation Pipeline (PGAP)	Complete Genome	9641288	9641288	2018-07-20	8601	PRJNA436062	SAMN08612569
Streptomyces lincolnensis		strain: LC-G	1915	ASM334444v1	GCF_003344445.1	RefSeq	NCBI Prokaryotic Genome Annotation Pipeline (PGAP)	Complete Genome	9513637	9513637	2018-07-27	8586	PRJNA335896	SAMN05466746
Streptomyces parvulus		strain: 2297	146923	ASM334490v1	GCF_003344905.1	RefSeq	NCBI Prokaryotic Genome Annotation Pipeline (PGAP)	Contig	229990	8348559	2018-07-29	7683	PRJNA482492	SAMN09708212
Streptomyces paludis		strain: GSSD-12	2282738	ASM334496v1	GCF_003344965.1	RefSeq	NCBI Prokaryotic Genome Annotation Pipeline (PGAP)	Complete Genome	8454852	8454852	2018-07-30	7171	PRJNA482168	SAMN09699158
Streptomyces corynorhini		strain: AC230	2282652	ASM334651v1	GCF_003346515.1	RefSeq	NCBI Prokaryotic Genome Annotation Pipeline (PGAP)	Scaffold	27620	7735729	2018-07-30	6834	PRJNA481970	SAMN09709326
Streptomyces cavourensis		strain: TJ430	67258	ASM335244v1	GCF_003352445.1	RefSeq	NCBI Prokaryotic Genome Annotation Pipeline (PGAP)	Complete Genome	7613757	7613757	2018-08-01	6555	PRJNA480589	SAMN09642110
Streptomyces sp. ETH9427		strain: ETH9427	2211357	ASM335280v1	GCF_003352805.1	RefSeq	NCBI Prokaryotic Genome Annotation Pipeline (PGAP)	Chromosome	19192	7978031	2018-08-01	7457	PRJNA471407	SAMN09209490
Streptomyces sp. HB202		strain: HB202	767398	ASM335355v1	GCF_003353555.1	RefSeq	NCBI Prokaryotic Genome Annotation Pipeline (PGAP)	Contig	4394720	8099206	2018-08-02	7291	PRJNA455040	SAMN09062731
Streptomyces armeniacus		strain: ATCC 15676	83291	ASM335515v1	GCF_003355155.1	RefSeq	NCBI Prokaryotic Genome Annotation Pipeline (PGAP)	Chromosome	1912867	8083249	2018-08-05	7030	PRJNA481761	SAMN09690035
Streptomyces sp. M7		strain: M7	255705	ASM336319v1	GCF_003363195.1	RefSeq	NCBI Prokaryotic Genome Annotation Pipeline (PGAP)	Contig	503737	7774362	2018-08-04	7119	PRJNA483054	SAMN09724918
Streptomyces sp. IB2014 011-12		strain: IB2014 011-12	2174847	ASM336764v1	GCF_003367645.1	RefSeq	NCBI Prokaryotic Genome Annotation Pipeline (PGAP)	Contig	374019	8153082	2018-08-08	7384	PRJNA453997	SAMN08995759
Streptomyces sp. CB09001		strain: CB09001	2083284	ASM336979v1	GCF_003369795.1	RefSeq	NCBI Prokaryotic Genome Annotation Pipeline (PGAP)	Complete Genome	7787608	7787608	2018-08-10	7047	PRJNA433315	SAMN08474659
Streptomyces sp. 2221.1		strain: 2221.1	1938837	ASM338745v1	GCF_003387455.1	RefSeq	NCBI Prokaryotic Genome Annotation Pipeline (PGAP)	Contig	8614390	8614390	2018-08-14	7795	PRJNA363959	SAMN06272750
Streptomyces inhibens		strain: NEAU-D10	2293571	ASM338945v1	GCF_003389455.1	RefSeq	NCBI Prokaryotic Genome Annotation Pipeline (PGAP)	Scaffold	32792	9477917	2018-08-14	8879	PRJNA484832	SAMN09770273
Streptomyces olivoreticuli subsp. olivoreticuli		strain: ATCC 31159	284034	ASM339113v1	GCF_003391135.1	RefSeq	NCBI Prokaryotic Genome Annotation Pipeline (PGAP)	Complete Genome	8809793	8809793	2018-08-14	7560	PRJNA484511	SAMN09769444
Streptomyces spongiicola		strain: 531S	1690221	ASM340259v1	GCF_003402595.1	RefSeq	NCBI Prokaryotic Genome Annotation Pipeline (PGAP)	Contig	395703	6912677	2018-07-13	5747	PRJDB7161	SAMD00129508
Streptomyces sp. AcE210		strain: AcE210	2292703	ASM340305v1	GCF_003403055.1	RefSeq	NCBI Prokaryotic Genome Annotation Pipeline (PGAP)	Contig	6396991	10567477	2018-08-18	9624	PRJNA484515	SAMN09765673
Streptomyces koyangensis		strain: VK-A60T	188770	ASM342892v1	GCF_003428925.1	RefSeq	NCBI Prokaryotic Genome Annotation Pipeline (PGAP)	Complete Genome	7220839	7220839	2018-08-27	6342	PRJNA486241	SAMN09842183
Streptomyces triticagri		strain: NEAU-YY421	2293568	ASM342956v1	GCF_003429565.1	RefSeq	NCBI Prokaryotic Genome Annotation Pipeline (PGAP)	Scaffold	58154	7471434	2018-08-28	6870	PRJNA484664	SAMN09767501
Streptomyces sp. CC0208		strain: CC0208	2306165	ASM344373v1	GCF_003443735.1	RefSeq	NCBI Prokaryotic Genome Annotation Pipeline (PGAP)	Complete Genome	9320089	9320089	2018-09-04	8496	PRJNA488148	SAMN09925543
Streptomyces clavuligerus		strain: F1D-5	1901	ASM345475v1	GCF_003454755.1	RefSeq	NCBI Prokaryotic Genome Annotation Pipeline (PGAP)	Complete Genome	6900908	8059125	2018-09-05	6666	PRJNA488350	SAMN09930682
Streptomyces globisporus		strain: 1912-4Crt	1908	ASM350188v1	GCF_003501885.1	RefSeq	NCBI Prokaryotic Genome Annotation Pipeline (PGAP)	Contig	30911	7365300	2018-09-07	6840	PRJNA478562	SAMN09521591
Streptomyces sporangiiformans		strain: NEAU-SSA 1	2315329	ASM356867v1	GCF_003568675.1	RefSeq	NCBI Prokaryotic Genome Annotation Pipeline (PGAP)	Contig	59981	10364544	2018-09-13	9360	PRJNA489171	SAMN09949855
Streptomyces fradiae		strain: NKZ-259	1906	ASM357348v1	GCF_003573485.1	RefSeq	NCBI Prokaryotic Genome Annotation Pipeline (PGAP)	Complete Genome	8081458	8081458	2018-09-18	7130	PRJNA490068	SAMN10024168
Streptomyces sp. YIM 130001		strain: YIM 130001	2259644	ASM357444v1	GCF_003574445.1	RefSeq	NCBI Prokaryotic Genome Annotation Pipeline (PGAP)	Scaffold	228745	8039857	2018-09-18	7095	PRJNA479512	SAMN09558212
Streptomyces acidiscabies		strain: ST105	42234	ASM358480v1	GCF_003584805.1	RefSeq	NCBI Prokaryotic Genome Annotation Pipeline (PGAP)	Contig	18661	10759664	2018-09-20	10335	PRJNA412877	SAMN07731238
Streptomyces scabiei		strain: ST129	1930	ASM358481v1	GCF_003584815.1	RefSeq	NCBI Prokaryotic Genome Annotation Pipeline (PGAP)	Contig	13310	9815031	2018-09-20	9486	PRJNA412879	SAMN07731257
Streptomyces europaeiscabiei		strain: ST1229	146819	ASM358482v1	GCF_003584825.1	RefSeq	NCBI Prokaryotic Genome Annotation Pipeline (PGAP)	Contig	17518	10836279	2018-09-20	10292	PRJNA412884	SAMN07731306
Streptomyces griseorubiginosus		strain: 3E-1	67304	ASM359523v1	GCF_003595235.1	RefSeq	NCBI Prokaryotic Genome Annotation Pipeline (PGAP)	Complete Genome	9512378	9512378	2018-09-25	8502	PRJNA483085	SAMN09725998
Streptomyces sp. 11-1-2		strain: 11-1-2	1851167	ASM359554v1	GCF_003595545.1	RefSeq	NCBI Prokaryotic Genome Annotation Pipeline (PGAP)	Complete Genome	11603877	11655206	2017-08-02	9901	PRJNA393858	SAMN07342914
Streptomyces sp. TLI_171		strain: TLI_171	1938859	ASM361025v1	GCF_003610255.1	RefSeq	NCBI Prokaryotic Genome Annotation Pipeline (PGAP)	Contig	8014490	8459476	2018-10-02	7620	PRJNA363957	SAMN06272770
Streptomyces griseus subsp. griseus		strain: ATCC 13273	67263	ASM361099v1	GCF_003610995.1	RefSeq	NCBI Prokaryotic Genome Annotation Pipeline (PGAP)	Complete Genome	7238194	7238194	2018-10-03	6408	PRJNA493179	SAMN10130993
Streptomyces hoynatensis		strain: KCTC 29097	1141874	ASM362653v1	GCF_003626535.1	RefSeq	NCBI Prokaryotic Genome Annotation Pipeline (PGAP)	Contig	330453	7260715	2018-10-07	6271	PRJNA493700	SAMN10141419
Streptomyces radicis		strain: DS1-2	1750517	ASM362657v1	GCF_003626575.1	RefSeq	NCBI Prokaryotic Genome Annotation Pipeline (PGAP)	Contig	225216	7569598	2018-10-07	6472	PRJNA493692	SAMN10141317
Streptomyces radicis		strain: AZ1-7	1750517	ASM362658v1	GCF_003626585.1	RefSeq	NCBI Prokaryotic Genome Annotation Pipeline (PGAP)	Contig	186718	7608576	2018-10-07	6513	PRJNA493692	SAMN10141318
Streptomyces klenkii		strain: KCTC 29202	1420899	ASM362664v1	GCF_003626645.1	RefSeq	NCBI Prokaryotic Genome Annotation Pipeline (PGAP)	Contig	541812	8230626	2018-10-07	7225	PRJNA493701	SAMN10141426
Streptomyces hundungensis		strain: BH38	1077946	ASM362781v1	GCF_003627815.1	RefSeq	NCBI Prokaryotic Genome Annotation Pipeline (PGAP)	Complete Genome	8393044	8393044	2018-10-09	7469	PRJNA482731	SAMN09716593
Streptomyces sp. 3211.6		strain: 3211.6	1938845	ASM363481v1	GCF_003634815.1	RefSeq	NCBI Prokaryotic Genome Annotation Pipeline (PGAP)	Contig	7431091	8018716	2018-10-11	7115	PRJNA363977	SAMN06272777
Streptomyces sp. 1114.5		strain: 1114.5	1938830	ASM363508v1	GCF_003635085.1	RefSeq	NCBI Prokaryotic Genome Annotation Pipeline (PGAP)	Contig	5316867	8364972	2018-10-11	7331	PRJNA363976	SAMN06272744
Streptomyces sp. Z26		strain: Z26	2500177	ASM366509v1	GCF_003665095.1	RefSeq	NCBI Prokaryotic Genome Annotation Pipeline (PGAP)	Contig	6489722	6501581	2018-10-16	5645	PRJNA493714	SAMN10141549
Streptomyces fungicidicus		strain: TXX3120	68203	ASM366543v1	GCF_003665435.1	RefSeq	NCBI Prokaryotic Genome Annotation Pipeline (PGAP)	Complete Genome	6740768	7667496	2018-10-17	6860	PRJNA406883	SAMN07633318
Streptomyces sp. E2N171		strain: E2N171	1851914	ASM367167v1	GCF_003671675.1	RefSeq	NCBI Prokaryotic Genome Annotation Pipeline (PGAP)	Scaffold	17886	6958514	2018-10-22	6734	PRJNA492833	SAMN10107880
Streptomyces sp. E5N298		strain: E5N298	1851983	ASM367168v1	GCF_003671685.1	RefSeq	NCBI Prokaryotic Genome Annotation Pipeline (PGAP)	Scaffold	22875	7947693	2018-10-22	7725	PRJNA492833	SAMN10107879
Streptomyces sp. E2N166		strain: E2N166	1851909	ASM367171v1	GCF_003671715.1	RefSeq	NCBI Prokaryotic Genome Annotation Pipeline (PGAP)	Scaffold	24832	7907728	2018-10-22	7422	PRJNA492833	SAMN10107878
Streptomyces sp. E1N211		strain: E1N211	1851876	ASM367173v1	GCF_003671735.1	RefSeq	NCBI Prokaryotic Genome Annotation Pipeline (PGAP)	Scaffold	367417	7318313	2018-10-22	6946	PRJNA492833	SAMN10107881
Streptomyces sp. E5N91		strain: E5N91	1851996	ASM367175v1	GCF_003671755.1	RefSeq	NCBI Prokaryotic Genome Annotation Pipeline (PGAP)	Scaffold	15733	8512825	2018-10-22	8195	PRJNA492833	SAMN10107877
Streptomyces griseocarneus		strain: 132	51201	ASM367404v1	GCF_003674045.1	RefSeq	NCBI Prokaryotic Genome Annotation Pipeline (PGAP)	Contig	329922	8853664	2018-10-23	7915	PRJNA416805	SAMN07735205
Streptomyces dangxiongensis		strain: Z022	1442032	ASM367532v1	GCF_003675325.1	RefSeq	NCBI Prokaryotic Genome Annotation Pipeline (PGAP)	Complete Genome	8085191	8157885	2018-10-23	7203	PRJNA474356	SAMN10237529
Streptomyces albus		strain: ZD11	1888	ASM367534v1	GCF_003675345.1	RefSeq	NCBI Prokaryotic Genome Annotation Pipeline (PGAP)	Complete Genome	8317371	8317371	2018-10-23	6833	PRJNA481099	SAMN09657361
Streptomyces rapamycinicus NRRL 5491		strain: NRRL 5491	1343740	ASM367595v1	GCF_003675955.1	RefSeq	NCBI Prokaryotic Genome Annotation Pipeline (PGAP)	Contig	6854462	12663199	2018-10-23	10373	PRJNA489197	SAMN02604192
Streptomyces sp. CBMAI 2042		strain: CBMAI 2042	2305222	ASM367597v1	GCF_003675975.1	RefSeq	NCBI Prokaryotic Genome Annotation Pipeline (PGAP)	Scaffold	526175	8211326	2018-10-23	7349	PRJNA487706	SAMN09908177
Streptomyces sp. S1		strain: S1	718288	ASM368750v1	GCF_003687505.1	RefSeq	NCBI Prokaryotic Genome Annotation Pipeline (PGAP)	Contig	33506	7775858	2018-10-24	7264	PRJNA482726	SAMN09711422
Streptomyces sp. S5		strain: S5	1456735	ASM368751v1	GCF_003687515.1	RefSeq	NCBI Prokaryotic Genome Annotation Pipeline (PGAP)	Contig	8483	7186472	2018-10-24	7184	PRJNA482726	SAMN09711423
Streptomyces shenzhenensis		strain: 193	943815	ASM368899v1	GCF_003688995.1	RefSeq	NCBI Prokaryotic Genome Annotation Pipeline (PGAP)	Contig	212672	10126223	2018-10-25	9197	PRJNA416806	SAMN07735269
Streptomyces triticirhizae		strain: NEAU-YY642	2483353	ASM369623v1	GCF_003696235.1	RefSeq	NCBI Prokaryotic Genome Annotation Pipeline (PGAP)	Scaffold	25828	6563286	2018-10-29	6018	PRJNA498151	SAMN10284813
Streptomyces sp. ZS0098		strain: ZS0098	1904044	ASM369808v1	GCF_003698085.1	RefSeq	NCBI Prokaryotic Genome Annotation Pipeline (PGAP)	Contig	412822	7488743	2018-10-30	6800	PRJNA343776	SAMN05792885
Streptomyces sp. Tu 4128		strain: Tu 4128	1120314	ASM370914v1	GCF_003709145.1	RefSeq	NCBI Prokaryotic Genome Annotation Pipeline (PGAP)	Scaffold	20088	8424112	2018-10-31	7939	PRJNA484067	SAMN09758771
Streptomyces botrytidirepellens		strain: NEAU-LD23	2486417	ASM372121v1	GCF_003721215.1	RefSeq	NCBI Prokaryotic Genome Annotation Pipeline (PGAP)	Scaffold	24675	11008137	2018-11-11	9977	PRJNA503497	SAMN10363460
Streptomyces sp. ADI95-16		strain: ADI95-16	1522758	ASM372149v1	GCF_003721495.1	RefSeq	NCBI Prokaryotic Genome Annotation Pipeline (PGAP)	Complete Genome	8184000	9086421	2018-11-12	8196	PRJNA503722	SAMN10372319
Streptomyces sp. I6		strain: I6	2483113	ASM372574v1	GCF_003725745.1	RefSeq	NCBI Prokaryotic Genome Annotation Pipeline (PGAP)	Contig	6935567	7054598	2018-11-13	6085	PRJNA498008	SAMN10276034
Streptomyces sp. 2132.2		strain: 2132.2	2485161	ASM375142v1	GCF_003751425.1	RefSeq	NCBI Prokaryotic Genome Annotation Pipeline (PGAP)	Contig	7772723	8222832	2018-11-15	7434	PRJNA501185	SAMN10361789
Streptomyces sp. 840.1		strain: 840.1	2485152	ASM375144v1	GCF_003751445.1	RefSeq	NCBI Prokaryotic Genome Annotation Pipeline (PGAP)	Contig	5763059	8839408	2018-11-15	7804	PRJNA501174	SAMN10361779
Streptomyces sp. PanSC9		strain: PanSC9	1520461	ASM375198v1	GCF_003751985.1	RefSeq	NCBI Prokaryotic Genome Annotation Pipeline (PGAP)	Contig	6143699	8853256	2018-11-15	8038	PRJNA501175	SAMN10361780
Streptomyces sp. PanSC19		strain: PanSC19	1520455	ASM375220v1	GCF_003752205.1	RefSeq	NCBI Prokaryotic Genome Annotation Pipeline (PGAP)	Contig	6165876	8478560	2018-11-15	7656	PRJNA501179	SAMN10361784
Streptomyces sp. CEV 2-1		strain: CEV 2-1	2485153	ASM375227v1	GCF_003752275.1	RefSeq	NCBI Prokaryotic Genome Annotation Pipeline (PGAP)	Contig	2569345	9061664	2018-11-15	8131	PRJNA501176	SAMN10361781
Streptomyces sp. Ag109_G2-6		strain: Ag109_G2-6	2485154	ASM381473v1	GCF_003814735.1	RefSeq	NCBI Prokaryotic Genome Annotation Pipeline (PGAP)	Contig	2808900	8151123	2018-11-23	7313	PRJNA501177	SAMN10361782
Streptomyces sp. TLI_185		strain: TLI_185	2485151	ASM381476v1	GCF_003814765.1	RefSeq	NCBI Prokaryotic Genome Annotation Pipeline (PGAP)	Contig	10536788	10816981	2018-11-23	9860	PRJNA501173	SAMN10361778
Streptomyces sp. Ag109_O5-1		strain: Ag109_O5-1	1938851	ASM381487v1	GCF_003814875.1	RefSeq	NCBI Prokaryotic Genome Annotation Pipeline (PGAP)	Contig	11643955	12003927	2018-11-23	10954	PRJNA501171	SAMN10362498
Streptomyces sp. ADI93-02		strain: ADI93-02	1522757	ASM384615v1	GCF_003846155.1	RefSeq	NCBI Prokaryotic Genome Annotation Pipeline (PGAP)	Scaffold	77782	8410972	2018-11-26	7503	PRJNA503721	SAMN10372318
Streptomyces sp. ADI91-18		strain: ADI91-18	1522755	ASM384616v1	GCF_003846165.1	RefSeq	NCBI Prokaryotic Genome Annotation Pipeline (PGAP)	Scaffold	53788	8639978	2018-11-26	7723	PRJNA503718	SAMN10372316
Streptomyces sp. ADI95-17		strain: ADI95-17	1522759	ASM384617v1	GCF_003846175.1	RefSeq	NCBI Prokaryotic Genome Annotation Pipeline (PGAP)	Scaffold	66096	10032992	2018-11-26	8903	PRJNA503723	SAMN10372320
Streptomyces sp. ADI96-02		strain: ADI96-02	1522760	ASM384618v1	GCF_003846185.1	RefSeq	NCBI Prokaryotic Genome Annotation Pipeline (PGAP)	Scaffold	67230	6989279	2018-11-26	6085	PRJNA503724	SAMN10372321
Streptomyces sp. ADI92-24		strain: ADI92-24	1522756	ASM384619v1	GCF_003846195.1	RefSeq	NCBI Prokaryotic Genome Annotation Pipeline (PGAP)	Scaffold	67629	9312630	2018-11-26	8288	PRJNA503720	SAMN10372317
Streptomyces sp. ADI98-10		strain: ADI98-10	1522763	ASM384625v1	GCF_003846255.1	RefSeq	NCBI Prokaryotic Genome Annotation Pipeline (PGAP)	Scaffold	44943	7723553	2018-11-26	7041	PRJNA503727	SAMN10372324
Streptomyces sp. ADI96-15		strain: ADI96-15	1522761	ASM384626v1	GCF_003846265.1	RefSeq	NCBI Prokaryotic Genome Annotation Pipeline (PGAP)	Scaffold	46611	7085913	2018-11-26	6255	PRJNA503725	SAMN10372322
Streptomyces sp. ADI97-07		strain: ADI97-07	1522762	ASM384627v1	GCF_003846275.1	RefSeq	NCBI Prokaryotic Genome Annotation Pipeline (PGAP)	Scaffold	78044	8346702	2018-11-26	7330	PRJNA503726	SAMN10372323
Streptomyces sp. ADI98-12		strain: ADI98-12	1522764	ASM384628v1	GCF_003846285.1	RefSeq	NCBI Prokaryotic Genome Annotation Pipeline (PGAP)	Scaffold	65000	7243116	2018-11-26	6058	PRJNA503729	SAMN10372325
Streptomyces sp. NL15-2K		strain: NL15-2K	376149	ASM385162v1	GCF_003851625.1	RefSeq	NCBI Prokaryotic Genome Annotation Pipeline (PGAP)	Scaffold	91161	12072023	2018-10-19	10913	PRJDB7069	SAMD00136646
Streptomyces noursei		strain: NBRC 14147	1971	ASM385166v1	GCF_003851665.1	RefSeq	NCBI Prokaryotic Genome Annotation Pipeline (PGAP)	Contig	5440599	9614154	2018-11-07	8452	PRJDB7451	SAMD00140687
Streptomyces chrestomyceticus JCM 4735		strain: NBRC 13444	1306181	ASM386513v1	GCF_003865135.1	RefSeq	NCBI Prokaryotic Genome Annotation Pipeline (PGAP)	Contig	9377418	9377418	2018-11-28	8119	PRJDB7631	SAMD00149297
Streptomyces paromomycinus		strain: NBRC 15454	92743	ASM386515v1	GCF_003865155.1	RefSeq	NCBI Prokaryotic Genome Annotation Pipeline (PGAP)	Contig	9705398	9705398	2018-11-28	8174	PRJDB7631	SAMD00149296
Streptomyces tsukubensis		strain: NRRL 18488	83656	ASM393271v1	GCF_003932715.1	RefSeq	NCBI Prokaryotic Genome Annotation Pipeline (PGAP)	Complete Genome	7963742	8019548	2018-12-10	6624	PRJNA382016	SAMN06698340
Streptomyces griseofuscus		strain: 64	146922	ASM393329v1	GCF_003933295.1	RefSeq	NCBI Prokaryotic Genome Annotation Pipeline (PGAP)	Scaffold	323739	8339579	2018-12-10	7501	PRJNA413037	SAMN07735162
Streptomyces griseofuscus		strain: 199	146922	ASM393348v1	GCF_003933485.1	RefSeq	NCBI Prokaryotic Genome Annotation Pipeline (PGAP)	Scaffold	460998	8424015	2018-12-10	7629	PRJNA413047	SAMN07735371
Streptomyces sp. RP5T		strain: RP5T	2490848	ASM393396v1	GCF_003933965.1	RefSeq	NCBI Prokaryotic Genome Annotation Pipeline (PGAP)	Contig	13705	9590268	2018-12-10	9210	PRJNA506438	SAMN10475389
Streptomyces alboflavus		strain: 313	67267	ASM393505v1	GCF_003935055.1	RefSeq	NCBI Prokaryotic Genome Annotation Pipeline (PGAP)	Scaffold	279686	8916703	2018-12-11	7633	PRJNA498577	SAMN10319553
Streptomyces sp. WAC 06738		strain: WAC 06738	2203210	ASM394550v1	GCF_003945505.1	RefSeq	NCBI Prokaryotic Genome Annotation Pipeline (PGAP)	Complete Genome	8324535	8324535	2018-12-14	7187	PRJNA472056	SAMN09238320
Streptomyces sp. WAC 01438		strain: WAC 01438	2203204	ASM394552v1	GCF_003945525.1	RefSeq	NCBI Prokaryotic Genome Annotation Pipeline (PGAP)	Complete Genome	8138328	8201167	2018-12-14	7276	PRJNA472056	SAMN09238311
Streptomyces sp. WAC 01529		strain: WAC 01529	2203205	ASM394554v1	GCF_003945545.1	RefSeq	NCBI Prokaryotic Genome Annotation Pipeline (PGAP)	Complete Genome	8270461	8270461	2018-12-14	7298	PRJNA472056	SAMN09238312
Streptomyces sp. WAC 00631		strain: WAC 00631	2203201	ASM394726v2	GCF_003947265.2	RefSeq	NCBI Prokaryotic Genome Annotation Pipeline (PGAP)	Contig	1944684	6963629	2021-11-09	5996	PRJNA472056	SAMN09238304
Streptomyces sp. WAC 04229		strain: WAC 04229	2203206	ASM394745v1	GCF_003947455.1	RefSeq	NCBI Prokaryotic Genome Annotation Pipeline (PGAP)	Contig	37062	8167160	2018-12-14	7678	PRJNA472056	SAMN09238302
Streptomyces sp. WAC 05379		strain: WAC 05379	2203207	ASM394755v1	GCF_003947555.1	RefSeq	NCBI Prokaryotic Genome Annotation Pipeline (PGAP)	Contig	23520	9818454	2018-12-14	9074	PRJNA472056	SAMN09238316
Streptomyces sp. WAC 06783		strain: WAC 06783	2203211	ASM394757v1	GCF_003947575.1	RefSeq	NCBI Prokaryotic Genome Annotation Pipeline (PGAP)	Contig	321206	9431125	2018-12-14	8207	PRJNA472056	SAMN09238321
Streptomyces sp. WAC 06725		strain: WAC 06725	2203209	ASM394758v1	GCF_003947585.1	RefSeq	NCBI Prokaryotic Genome Annotation Pipeline (PGAP)	Contig	21249	9473859	2018-12-14	8621	PRJNA472056	SAMN09238319
Streptomyces sp. WAC00469		strain: WAC00469	2487415	ASM394950v1	GCF_003949505.1	RefSeq	NCBI Prokaryotic Genome Annotation Pipeline (PGAP)	Contig	54438	6035181	2018-12-14	5462	PRJNA504665	SAMN10396525
Streptomyces sp. WAC07061		strain: WAC07061	2487410	ASM394953v1	GCF_003949535.1	RefSeq	NCBI Prokaryotic Genome Annotation Pipeline (PGAP)	Contig	13955	7954368	2018-12-14	7633	PRJNA504665	SAMN10396520
Streptomyces sp. WAC05950		strain: WAC05950	2487419	ASM394966v1	GCF_003949665.1	RefSeq	NCBI Prokaryotic Genome Annotation Pipeline (PGAP)	Contig	17391	7742758	2018-12-14	7561	PRJNA504665	SAMN10396529
Streptomyces sp. WAC05858		strain: WAC05858	2487409	ASM394969v1	GCF_003949695.1	RefSeq	NCBI Prokaryotic Genome Annotation Pipeline (PGAP)	Contig	22710	10846423	2018-12-14	9933	PRJNA504665	SAMN10396519
Streptomyces sp. WAC06614		strain: WAC06614	2487416	ASM394979v1	GCF_003949795.1	RefSeq	NCBI Prokaryotic Genome Annotation Pipeline (PGAP)	Contig	20356	7939736	2018-12-14	7355	PRJNA504665	SAMN10396526
Streptomyces sp. WAC08241		strain: WAC08241	2487421	ASM394980v1	GCF_003949805.1	RefSeq	NCBI Prokaryotic Genome Annotation Pipeline (PGAP)	Contig	19785	7645649	2018-12-14	7185	PRJNA504665	SAMN10396531
Streptomyces sp. WAC02707		strain: WAC02707	2487417	ASM394983v1	GCF_003949835.1	RefSeq	NCBI Prokaryotic Genome Annotation Pipeline (PGAP)	Contig	109702	8839931	2018-12-14	8330	PRJNA504665	SAMN10396527
Streptomyces sp. WAC01280		strain: WAC01280	2487424	ASM394984v1	GCF_003949845.1	RefSeq	NCBI Prokaryotic Genome Annotation Pipeline (PGAP)	Contig	1345511	8685052	2018-12-14	7852	PRJNA504665	SAMN10396534
Streptomyces sp. WAC07149		strain: WAC07149	2487425	ASM394987v1	GCF_003949875.1	RefSeq	NCBI Prokaryotic Genome Annotation Pipeline (PGAP)	Contig	177740	8433510	2018-12-14	7791	PRJNA504665	SAMN10396535
Streptomyces sp. WAC04770		strain: WAC04770	2487423	ASM394989v1	GCF_003949895.1	RefSeq	NCBI Prokaryotic Genome Annotation Pipeline (PGAP)	Contig	8678	8327360	2018-12-14	8177	PRJNA504665	SAMN10396533
Streptomyces sp. WAC06273		strain: WAC06273	2487422	ASM394990v1	GCF_003949905.1	RefSeq	NCBI Prokaryotic Genome Annotation Pipeline (PGAP)	Contig	590111	7780669	2018-12-14	6887	PRJNA504665	SAMN10396532
Streptomyces sp. WAC05292		strain: WAC05292	2487418	ASM394995v1	GCF_003949955.1	RefSeq	NCBI Prokaryotic Genome Annotation Pipeline (PGAP)	Contig	14397	7183427	2018-12-14	6746	PRJNA504665	SAMN10396528
Streptomyces sp. W1SF4		strain: W1SF4	2305220	ASM395003v1	GCF_003950035.1	RefSeq	NCBI Prokaryotic Genome Annotation Pipeline (PGAP)	Complete Genome	7272878	8068143	2018-12-15	7387	PRJNA487679	SAMN09908039
Streptomyces sp. KPB2		strain: KPB2	2305221	ASM395005v1	GCF_003950055.1	RefSeq	NCBI Prokaryotic Genome Annotation Pipeline (PGAP)	Complete Genome	8082236	8082236	2018-12-15	7210	PRJNA487680	SAMN09908040
Streptomyces aquilus		strain: GGCR-6	2548456	ASM395571v1	GCF_003955715.1	RefSeq	NCBI Prokaryotic Genome Annotation Pipeline (PGAP)	Complete Genome	10393987	10393987	2018-12-19	9492	PRJNA508841	SAMN10531574
Streptomyces cyaneochromogenes		strain: MK-45	2496836	ASM396353v1	GCF_003963535.1	RefSeq	NCBI Prokaryotic Genome Annotation Pipeline (PGAP)	Complete Genome	10677137	10677137	2018-12-23	9559	PRJNA509702	SAMN10587373
Streptomyces luteoverticillatus		strain: CGMCC 15060	66425	ASM397071v1	GCF_003970715.1	RefSeq	NCBI Prokaryotic Genome Annotation Pipeline (PGAP)	Complete Genome	7367863	7367863	2018-12-25	6569	PRJNA510286	SAMN10601522
Streptomyces sp. WAC 01420		strain: WAC 01420	2203203	ASM397783v1	GCF_003977835.1	RefSeq	NCBI Prokaryotic Genome Annotation Pipeline (PGAP)	Contig	141168	8220148	2018-12-14	7417	PRJNA472056	SAMN09238309
Streptomyces sp. WAC 05977		strain: WAC 05977	2203208	ASM397785v1	GCF_003977855.1	RefSeq	NCBI Prokaryotic Genome Annotation Pipeline (PGAP)	Contig	230345	8731824	2018-12-14	8199	PRJNA472056	SAMN09238317
Streptomyces sp. WAC 01325		strain: WAC 01325	2203202	ASM397787v1	GCF_003977875.1	RefSeq	NCBI Prokaryotic Genome Annotation Pipeline (PGAP)	Contig	37166	10449247	2018-12-14	9491	PRJNA472056	SAMN09238305
Streptomyces sp. WAC05374		strain: WAC05374	2487420	ASM398478v1	GCF_003984785.1	RefSeq	NCBI Prokaryotic Genome Annotation Pipeline (PGAP)	Scaffold	25940	7758106	2018-12-14	7335	PRJNA504665	SAMN10396530
Streptomyces sp. WAC05458		strain: WAC05458	2487412	ASM398490v1	GCF_003984905.1	RefSeq	NCBI Prokaryotic Genome Annotation Pipeline (PGAP)	Contig	185087	8509075	2018-12-14	7571	PRJNA504665	SAMN10396522
Streptomyces sp. WAC08401		strain: WAC08401	2487413	ASM398492v1	GCF_003984925.1	RefSeq	NCBI Prokaryotic Genome Annotation Pipeline (PGAP)	Contig	374052	8211538	2018-12-14	7312	PRJNA504665	SAMN10396523
Streptomyces sp. WAC04189		strain: WAC04189	2487411	ASM398493v1	GCF_003984935.1	RefSeq	NCBI Prokaryotic Genome Annotation Pipeline (PGAP)	Contig	365405	8168388	2018-12-14	7257	PRJNA504665	SAMN10396521
Streptomyces sp. WAC06128		strain: WAC06128	2487426	ASM398496v1	GCF_003984965.1	RefSeq	NCBI Prokaryotic Genome Annotation Pipeline (PGAP)	Contig	573971	8079482	2018-12-14	7153	PRJNA504665	SAMN10396536
Streptomyces sp. WAC08452		strain: WAC08452	2487414	ASM398497v1	GCF_003984975.1	RefSeq	NCBI Prokaryotic Genome Annotation Pipeline (PGAP)	Contig	388384	7951559	2018-12-14	7012	PRJNA504665	SAMN10396524
Streptomyces sp. NP10		strain: NP10	1141731	ASM398903v1	GCF_003989035.1	RefSeq	NCBI Prokaryotic Genome Annotation Pipeline (PGAP)	Contig	485167	7677866	2018-12-31	6972	PRJNA398209	SAMN07503487
Streptomyces lydicus		strain: WYEC 108	47763	ASM399437v1	GCF_003994375.1	RefSeq	NCBI Prokaryotic Genome Annotation Pipeline (PGAP)	Complete Genome	9125666	9125666	2019-01-05	7926	PRJNA451474	SAMN08971293
Streptomyces griseoviridis		strain: F1-27	45398	ASM399439v1	GCF_003994395.1	RefSeq	NCBI Prokaryotic Genome Annotation Pipeline (PGAP)	Complete Genome	8963414	8963414	2019-01-05	7788	PRJNA511581	SAMN10640341
Streptomyces sp. B29(2018)		strain: B29(2018)	2485016	ASM400039v1	GCF_004000395.1	RefSeq	NCBI Prokaryotic Genome Annotation Pipeline (PGAP)	Contig	448530	7443329	2019-01-08	6551	PRJNA498196	SAMN10285714
Streptomyces sp. B27		strain: B27	2485015	ASM400040v1	GCF_004000405.1	RefSeq	NCBI Prokaryotic Genome Annotation Pipeline (PGAP)	Contig	261145	7626984	2019-01-08	6839	PRJNA498196	SAMN10285694
Streptomyces sp. San01		strain: San01	2494256	ASM400549v1	GCF_004005495.1	RefSeq	NCBI Prokaryotic Genome Annotation Pipeline (PGAP)	Contig	306633	8930571	2019-01-08	8152	PRJNA480027	SAMN10518359
Streptomyces sp. S10(2018)		strain: S10(2018)	2497561	ASM401003v1	GCF_004010035.1	RefSeq	NCBI Prokaryotic Genome Annotation Pipeline (PGAP)	Contig	11240	7629447	2019-01-09	7623	PRJNA507310	SAMN10491296
Streptomyces huasconensis		strain: HST28	1854574	ASM401027v1	GCF_004010275.1	RefSeq	NCBI Prokaryotic Genome Annotation Pipeline (PGAP)	Contig	37068	8580596	2019-01-09	7983	PRJNA494596	SAMN10174457
Streptomyces cavernae		strain: SYSU K10008	2259034	ASM402362v1	GCF_004023625.1	RefSeq	NCBI Prokaryotic Genome Annotation Pipeline (PGAP)	Scaffold	226764	10446772	2019-01-15	9181	PRJNA504522	SAMN10385337
Streptomyces cyaneus		strain: CGMCC 4.1671	1904	ASM402863v1	GCF_004028635.1	RefSeq	NCBI Prokaryotic Genome Annotation Pipeline (PGAP)	Scaffold	710572	9833661	2019-01-17	8713	PRJNA506288	SAMN10440085
Streptomyces albidoflavus		strain: BSII#1	1886	ASM407857v1	GCF_004078575.1	RefSeq	NCBI Prokaryotic Genome Annotation Pipeline (PGAP)	Contig	11575	7003169	2019-01-20	6539	PRJNA386254	SAMN10740158
Streptomyces sp. endophyte_N2		strain: endophyte_N2	2153485	ASM410448v1	GCF_004104485.1	RefSeq	NCBI Prokaryotic Genome Annotation Pipeline (PGAP)	Complete Genome	8428700	8428700	2019-01-24	7373	PRJNA448806	SAMN08866610
Streptomyces sp. M2		strain: M2	646637	ASM410450v1	GCF_004104505.1	RefSeq	NCBI Prokaryotic Genome Annotation Pipeline (PGAP)	Complete Genome	8718751	8718751	2019-01-24	8018	PRJNA449305	SAMN08895324
Streptomyces sp. MG		strain: MG	2153486	ASM411501v1	GCF_004115015.1	RefSeq	NCBI Prokaryotic Genome Annotation Pipeline (PGAP)	Contig	8728723	8732134	2019-01-28	8031	PRJNA448823	SAMN08866746
Streptomyces roseicoloratus		strain: TRM44457	2508722	ASM411793v1	GCF_004117935.1	RefSeq	NCBI Prokaryotic Genome Annotation Pipeline (PGAP)	Scaffold	78770	7597003	2019-01-29	6881	PRJNA516030	SAMN10781243
Streptomyces sioyaensis		strain: DSM 40032	67364	ASM412273v1	GCF_004122735.1	RefSeq	NCBI Prokaryotic Genome Annotation Pipeline (PGAP)	Contig	54690	7847945	2019-01-30	6787	PRJNA516206	SAMN10784938
Streptomyces sp. TM32		strain: TM32	1652669	ASM412275v1	GCF_004122755.1	RefSeq	NCBI Prokaryotic Genome Annotation Pipeline (PGAP)	Contig	33909	6909112	2019-01-30	6208	PRJNA516236	SAMN10785478
Streptomyces sp. GZWMJZ-114		strain: GZWMJZ-114	2494734	ASM412370v1	GCF_004123705.1	RefSeq	NCBI Prokaryotic Genome Annotation Pipeline (PGAP)	Scaffold	449490	7527876	2019-01-31	6486	PRJNA508572	SAMN10525018
Streptomyces sp. L2		strain: L2	2162665	ASM412432v1	GCF_004124325.1	RefSeq	NCBI Prokaryotic Genome Annotation Pipeline (PGAP)	Contig	7778962	8073926	2019-01-31	7111	PRJNA449322	SAMN08895571
Streptomyces sp. N1		strain: N1	576456	ASM412433v1	GCF_004124335.1	RefSeq	NCBI Prokaryotic Genome Annotation Pipeline (PGAP)	Contig	7006672	7207104	2019-01-31	6270	PRJNA449301	SAMN08894984
Streptomyces lydicus		strain: ATCC 25470	47763	ASM412524v1	GCF_004125245.1	RefSeq	NCBI Prokaryotic Genome Annotation Pipeline (PGAP)	Contig	4205013	7935716	2019-01-31	7094	PRJNA495934	SAMN10235264
Streptomyces lydicus		strain: ATCC 31975	47763	ASM412526v1	GCF_004125265.1	RefSeq	NCBI Prokaryotic Genome Annotation Pipeline (PGAP)	Contig	8610875	9244118	2019-01-31	8062	PRJNA496018	SAMN10236174
Streptomyces lydicus		strain: SW_ACT1	47763	ASM412527v1	GCF_004125275.1	RefSeq	NCBI Prokaryotic Genome Annotation Pipeline (PGAP)	Contig	8553423	9139876	2019-01-31	7939	PRJNA495907	SAMN10234048
Streptomyces sp. M3		strain: M3	295102	ASM412531v1	GCF_004125315.1	RefSeq	NCBI Prokaryotic Genome Annotation Pipeline (PGAP)	Contig	7588914	8304843	2019-01-31	7533	PRJNA448824	SAMN08866747
Streptomyces alfalfae		strain: XY25	1642299	ASM412744v1	GCF_004127445.1	RefSeq	NCBI Prokaryotic Genome Annotation Pipeline (PGAP)	Contig	283721	8273342	2019-02-01	7284	PRJNA450936	SAMN08955411
Streptomyces sp. L-9-10		strain: L-9-10	1478131	ASM415110v1	GCF_004151105.1	RefSeq	NCBI Prokaryotic Genome Annotation Pipeline (PGAP)	Scaffold	183798	8852466	2019-02-08	7679	PRJNA418006	SAMN08013413
Streptomyces sp. F001		strain: F001	1510026	ASM418771v1	GCF_004187715.1	RefSeq	NCBI Prokaryotic Genome Annotation Pipeline (PGAP)	Scaffold	601559	9724482	2019-02-12	9179	PRJNA483497	SAMN09742345
Streptomyces sp. RFCAC02		strain: RFCAC02	2499143	ASM419317v1	GCF_004193175.1	RefSeq	NCBI Prokaryotic Genome Annotation Pipeline (PGAP)	Contig	6102305	6125388	2019-02-12	5668	PRJNA510607	SAMN10639954
Streptomyces albidoflavus		strain: DSM 40455	1886	ASM419573v1	GCF_004195735.1	RefSeq	NCBI Prokaryotic Genome Annotation Pipeline (PGAP)	Contig	332544	6969071	2019-02-15	6047	PRJNA427237	SAMN08225700
Streptomyces albidoflavus		strain: NBRC 100770	1886	ASM419574v1	GCF_004195745.1	RefSeq	NCBI Prokaryotic Genome Annotation Pipeline (PGAP)	Contig	334066	7157307	2019-02-15	6209	PRJNA427237	SAMN08225691
Streptomyces albidoflavus		strain: NBRC 13083	1886	ASM419575v1	GCF_004195755.1	RefSeq	NCBI Prokaryotic Genome Annotation Pipeline (PGAP)	Contig	278969	7042329	2019-02-15	6191	PRJNA427237	SAMN08225701
Streptomyces albidoflavus		strain: CGMCC 4.1677	1886	ASM419576v1	GCF_004195765.1	RefSeq	NCBI Prokaryotic Genome Annotation Pipeline (PGAP)	Contig	364125	6978897	2019-02-15	6112	PRJNA427237	SAMN08225698
Streptomyces albidoflavus		strain: DSM 40233	1886	ASM419577v1	GCF_004195775.1	RefSeq	NCBI Prokaryotic Genome Annotation Pipeline (PGAP)	Contig	262674	7053132	2019-02-15	6190	PRJNA427237	SAMN08225702
Streptomyces albidoflavus		strain: FXJ8.011	1886	ASM419583v1	GCF_004195835.1	RefSeq	NCBI Prokaryotic Genome Annotation Pipeline (PGAP)	Contig	383364	7188121	2019-02-15	6295	PRJNA427237	SAMN08225705
Streptomyces albidoflavus		strain: CGMCC 4.1681	1886	ASM419584v1	GCF_004195845.1	RefSeq	NCBI Prokaryotic Genome Annotation Pipeline (PGAP)	Contig	319881	7227023	2019-02-15	6354	PRJNA427237	SAMN08225703
Streptomyces albidoflavus		strain: FXJ.2339	1886	ASM419585v1	GCF_004195855.1	RefSeq	NCBI Prokaryotic Genome Annotation Pipeline (PGAP)	Contig	377764	7120012	2019-02-15	6238	PRJNA427237	SAMN08225690
Streptomyces albidoflavus		strain: NBRC 12790	1886	ASM419588v1	GCF_004195885.1	RefSeq	NCBI Prokaryotic Genome Annotation Pipeline (PGAP)	Contig	309124	6953149	2019-02-15	6071	PRJNA427237	SAMN08225699
Streptomyces albidoflavus		strain: Ma24	1886	ASM419589v1	GCF_004195895.1	RefSeq	NCBI Prokaryotic Genome Annotation Pipeline (PGAP)	Contig	317189	6963119	2019-02-15	6057	PRJNA427449	SAMN08238381
Streptomyces albidoflavus		strain: CR33	1886	ASM419593v1	GCF_004195935.1	RefSeq	NCBI Prokaryotic Genome Annotation Pipeline (PGAP)	Contig	352542	7157271	2019-02-15	6265	PRJNA427449	SAMN08238382
Streptomyces albidoflavus		strain: CR10	1886	ASM419594v1	GCF_004195945.1	RefSeq	NCBI Prokaryotic Genome Annotation Pipeline (PGAP)	Contig	422844	7156688	2019-02-15	6229	PRJNA427449	SAMN08238383
Streptomyces albidoflavus		strain: CR25	1886	ASM419595v1	GCF_004195955.1	RefSeq	NCBI Prokaryotic Genome Annotation Pipeline (PGAP)	Contig	522740	7168767	2019-02-15	6265	PRJNA427449	SAMN08238384
Streptomyces albidoflavus		strain: Ma1	1886	ASM419596v1	GCF_004195965.1	RefSeq	NCBI Prokaryotic Genome Annotation Pipeline (PGAP)	Contig	551090	7268166	2019-02-15	6388	PRJNA427449	SAMN08238385
Streptomyces albidoflavus		strain: CR47	1886	ASM419599v1	GCF_004195995.1	RefSeq	NCBI Prokaryotic Genome Annotation Pipeline (PGAP)	Contig	508717	7135321	2019-02-15	6203	PRJNA427449	SAMN08238388
Streptomyces albidoflavus		strain: CR19	1886	ASM419603v1	GCF_004196035.1	RefSeq	NCBI Prokaryotic Genome Annotation Pipeline (PGAP)	Contig	514855	7103409	2019-02-15	6153	PRJNA427449	SAMN08238380
Streptomyces albidoflavus		strain: CR46	1886	ASM419604v1	GCF_004196045.1	RefSeq	NCBI Prokaryotic Genome Annotation Pipeline (PGAP)	Contig	247280	7046937	2019-02-15	6160	PRJNA427449	SAMN08238379
Streptomyces albidoflavus		strain: CR16	1886	ASM419605v1	GCF_004196055.1	RefSeq	NCBI Prokaryotic Genome Annotation Pipeline (PGAP)	Contig	113214	6970185	2019-02-15	6141	PRJNA427449	SAMN08238386
Streptomyces albidoflavus		strain: CR15	1886	ASM419609v1	GCF_004196095.1	RefSeq	NCBI Prokaryotic Genome Annotation Pipeline (PGAP)	Contig	266746	6956236	2019-02-15	6087	PRJNA427449	SAMN08238387
Streptomyces albidoflavus		strain: FXJ8.008	1886	ASM419611v1	GCF_004196115.1	RefSeq	NCBI Prokaryotic Genome Annotation Pipeline (PGAP)	Contig	97051	7169130	2019-02-15	6374	PRJNA427237	SAMN08225706
Streptomyces albidoflavus		strain: CR13	1886	ASM419612v1	GCF_004196125.1	RefSeq	NCBI Prokaryotic Genome Annotation Pipeline (PGAP)	Contig	182021	6947028	2019-02-15	6104	PRJNA427237	SAMN08225707
Streptomyces albidoflavus		strain: D62	1886	ASM419613v1	GCF_004196135.1	RefSeq	NCBI Prokaryotic Genome Annotation Pipeline (PGAP)	Contig	256416	7144751	2019-02-15	6302	PRJNA427237	SAMN08225704
Streptomyces albidoflavus		strain: FXJ8.031	1886	ASM419614v1	GCF_004196145.1	RefSeq	NCBI Prokaryotic Genome Annotation Pipeline (PGAP)	Contig	494739	6960543	2019-02-15	6053	PRJNA427237	SAMN08225709
Streptomyces albidoflavus		strain: CGMCC 4.1615	1886	ASM419615v1	GCF_004196155.1	RefSeq	NCBI Prokaryotic Genome Annotation Pipeline (PGAP)	Contig	447068	6957957	2019-02-15	6053	PRJNA427237	SAMN08225708
Streptomyces albidoflavus		strain: FXJ6.189	1886	ASM419621v1	GCF_004196215.1	RefSeq	NCBI Prokaryotic Genome Annotation Pipeline (PGAP)	Contig	368474	7356764	2019-02-15	6536	PRJNA427237	SAMN08225710
Streptomyces sp. SCA2-2		strain: SCA2-2	1563677	ASM419622v1	GCF_004196225.1	RefSeq	NCBI Prokaryotic Genome Annotation Pipeline (PGAP)	Contig	457544	7050647	2019-02-15	6181	PRJNA427237	SAMN08225741
Streptomyces rimosus		strain: M527	1927	ASM419633v1	GCF_004196335.1	RefSeq	NCBI Prokaryotic Genome Annotation Pipeline (PGAP)	Contig	314273	8947766	2019-02-15	7894	PRJNA512223	SAMN10662615
Streptomyces alfalfae		strain: XY25	1642299	ASM421244v1	GCF_004212445.1	RefSeq	NCBI Prokaryotic Genome Annotation Pipeline (PGAP)	Contig	90629	7928771	2019-02-19	7052	PRJNA491285	SAMN10068960
Streptomyces sp. BK239		strain: BK239	2512155	ASM421728v1	GCF_004217285.1	RefSeq	NCBI Prokaryotic Genome Annotation Pipeline (PGAP)	Scaffold	542742	6140102	2019-02-20	5499	PRJNA520050	SAMN10871974
Streptomyces sp. BK022		strain: BK022	2512123	ASM421735v1	GCF_004217355.1	RefSeq	NCBI Prokaryotic Genome Annotation Pipeline (PGAP)	Scaffold	623773	6964464	2019-02-20	6483	PRJNA519396	SAMN10872253
Streptomyces tsukubensis		strain: VKM Ac-2618D	83656	ASM429550v1	GCF_004295505.1	RefSeq	NCBI Prokaryotic Genome Annotation Pipeline (PGAP)	Scaffold	385017	7932217	2019-02-25	6594	PRJNA520973	SAMN10872834
Streptomyces otsuchiensis		strain: OTB305	2681388	ASM430597v1	GCF_004305975.1	RefSeq	NCBI Prokaryotic Genome Annotation Pipeline (PGAP)	Scaffold	18258	6150387	2019-01-17	5333	PRJDB7586	SAMD00147322
Streptomyces kasugaensis		strain: AM-2504	1946	ASM432008v1	GCF_004320085.1	RefSeq	NCBI Prokaryotic Genome Annotation Pipeline (PGAP)	Contig	15111	8649584	2019-02-28	7813	PRJNA523451	SAMN10977544
Streptomyces seoulensis		strain: KCTC 9819	73044	ASM432862v1	GCF_004328625.1	RefSeq	NCBI Prokaryotic Genome Annotation Pipeline (PGAP)	Complete Genome	6339363	6426245	2019-03-06	5878	PRJNA486883	SAMN09867566
Streptomyces sp. IBTA2		strain: IBTA2	2283625	ASM433492v1	GCF_004334925.1	RefSeq	NCBI Prokaryotic Genome Annotation Pipeline (PGAP)	Contig	352730	8102047	2019-03-08	7077	PRJNA482901	SAMN09720952
Streptomyces sp. KM273126		strain: KM273126	2545247	ASM433743v2	GCF_004337435.2	RefSeq	NCBI Prokaryotic Genome Annotation Pipeline (PGAP)	Contig	7233106	10050388	2020-07-26	8684	PRJNA453480	SAMN11032479
Streptomyces sp. BK205		strain: BK205	2512164	ASM434102v1	GCF_004341025.1	RefSeq	NCBI Prokaryotic Genome Annotation Pipeline (PGAP)	Scaffold	502770	9594474	2019-03-11	8557	PRJNA520061	SAMN10872003
Streptomyces sp. 8K308		strain: 8K308	2530388	ASM434831v1	GCF_004348315.1	RefSeq	NCBI Prokaryotic Genome Annotation Pipeline (PGAP)	Contig	17808	7755217	2019-03-13	7470	PRJNA524765	SAMN11032582
Streptomyces hainanensis		strain: DSM 41900	402648	ASM434841v1	GCF_004348415.1	RefSeq	NCBI Prokaryotic Genome Annotation Pipeline (PGAP)	Contig	13702	7991366	2019-03-13	7454	PRJNA524765	SAMN11032576
Streptomyces sp. WAC05374		strain: WAC05374 substr. delta StrH	2487420	ASM435350v1	GCF_004353505.1	RefSeq	NCBI Prokaryotic Genome Annotation Pipeline (PGAP)	Contig	325860	7136158	2019-03-16	6502	PRJNA504665	SAMN11080417
Streptomyces sp. WAC05374		strain: WAC05374 substr. delta StrF	2487420	ASM435354v1	GCF_004353545.1	RefSeq	NCBI Prokaryotic Genome Annotation Pipeline (PGAP)	Contig	354140	7797617	2019-03-16	7103	PRJNA504665	SAMN11080415
Streptomyces sp. WAC05374		strain: WAC05374 substr. delta StrI	2487420	ASM435923v1	GCF_004359235.1	RefSeq	NCBI Prokaryotic Genome Annotation Pipeline (PGAP)	Contig	264391	7796237	2019-03-16	7109	PRJNA504665	SAMN11080416
Streptomyces sp. BK208		strain: BK208	2512150	ASM436424v1	GCF_004364245.1	RefSeq	NCBI Prokaryotic Genome Annotation Pipeline (PGAP)	Scaffold	396664	7718603	2019-03-22	6873	PRJNA520045	SAMN10871970
Streptomyces sp. KS 21		strain: KS 21	2485150	ASM436439v1	GCF_004364395.1	RefSeq	NCBI Prokaryotic Genome Annotation Pipeline (PGAP)	Contig	8195050	8747642	2019-03-22	8091	PRJNA501172	SAMN10361777
Streptomyces sp. 846.5		strain: 846.5	2485156	ASM436570v1	GCF_004365705.1	RefSeq	NCBI Prokaryotic Genome Annotation Pipeline (PGAP)	Contig	5839458	9026238	2019-03-22	8135	PRJNA501180	SAMN10361785
Streptomyces sp. ICN441		strain: ICN441	2558286	ASM440301v1	GCF_004403015.1	RefSeq	NCBI Prokaryotic Genome Annotation Pipeline (PGAP)	Contig	87699	7186955	2019-03-26	6259	PRJNA528203	SAMN11176048
Streptomyces sp. H23		strain: H23	2541723	ASM452268v1	GCF_004522685.1	RefSeq	NCBI Prokaryotic Genome Annotation Pipeline (PGAP)	Scaffold	318436	8594820	2019-03-29	7761	PRJNA524987	SAMN11039608
Streptomyces sp. S501		strain: S501	2420135	ASM452487v1	GCF_004524875.1	RefSeq	NCBI Prokaryotic Genome Annotation Pipeline (PGAP)	Complete Genome	7173651	7461832	2019-03-30	6639	PRJNA493862	SAMN10144670
Streptomyces sp. 4R-3d		strain: 4R-3d	2559605	ASM456380v1	GCF_004563805.1	RefSeq	NCBI Prokaryotic Genome Annotation Pipeline (PGAP)	Contig	213677	8495698	2019-04-01	7667	PRJNA480027	SAMN11249669
Streptomyces sp. MZ04		strain: MZ04	2559236	ASM468477v1	GCF_004684775.1	RefSeq	NCBI Prokaryotic Genome Annotation Pipeline (PGAP)	Contig	25361	9110019	2019-04-07	8714	PRJNA527946	SAMN11164666
Streptomyces palmae		strain: JCM 31289	1701085	ASM468480v1	GCF_004684805.1	RefSeq	NCBI Prokaryotic Genome Annotation Pipeline (PGAP)	Contig	16138	7497959	2019-04-07	6578	PRJNA529811	SAMN11285893
Streptomyces albus		strain: DSM 40763	1888	ASM476850v1	GCF_004768505.1	RefSeq	NCBI Prokaryotic Genome Annotation Pipeline (PGAP)	Scaffold	489196	8106237	2019-04-09	6962	PRJNA495121	SAMN10219744
Streptomyces griseoluteus		strain: JCM 4765	29306	ASM478446v1	GCF_004784465.1	RefSeq	NCBI Prokaryotic Genome Annotation Pipeline (PGAP)	Scaffold	517531	6843455	2019-04-11	6387	PRJNA531073	SAMN11349273
Streptomyces bauhiniae		strain: Bv016	2340725	ASM478447v1	GCF_004784475.1	RefSeq	NCBI Prokaryotic Genome Annotation Pipeline (PGAP)	Contig	696214	6747476	2019-04-11	6205	PRJNA531069	SAMN11349270
Streptomyces rhizosphaericola		strain: 1AS2c	2564098	ASM479417v1	GCF_004794175.1	RefSeq	NCBI Prokaryotic Genome Annotation Pipeline (PGAP)	Contig	15942	7213159	2019-04-14	6645	PRJNA531142	SAMN11349922
Streptomyces sp. S816		strain: S816	2283197	ASM479466v1	GCF_004794665.1	RefSeq	NCBI Prokaryotic Genome Annotation Pipeline (PGAP)	Scaffold	1933410	8584460	2019-04-15	7640	PRJNA482527	SAMN09708571
Streptomyces sp. A1547		strain: A1547	2563105	ASM479497v1	GCF_004794975.1	RefSeq	NCBI Prokaryotic Genome Annotation Pipeline (PGAP)	Contig	210358	9192884	2019-04-15	8461	PRJNA530227	SAMN11308944
Streptomyces sp. A1277		strain: A1277	2563103	ASM479501v1	GCF_004795015.1	RefSeq	NCBI Prokaryotic Genome Annotation Pipeline (PGAP)	Contig	114260	7328010	2019-04-15	6736	PRJNA530227	SAMN11308942
Streptomyces sp. A0958		strain: A0958	2563101	ASM479503v1	GCF_004795035.1	RefSeq	NCBI Prokaryotic Genome Annotation Pipeline (PGAP)	Contig	166249	7169687	2019-04-15	6451	PRJNA530227	SAMN11308940
Streptomyces sp. A1136		strain: A1136	2563102	ASM479505v1	GCF_004795055.1	RefSeq	NCBI Prokaryotic Genome Annotation Pipeline (PGAP)	Contig	166286	8051778	2019-04-15	7632	PRJNA530227	SAMN11308941
Streptomyces sp. A0642		strain: A0642	2563100	ASM479510v1	GCF_004795105.1	RefSeq	NCBI Prokaryotic Genome Annotation Pipeline (PGAP)	Contig	240770	8192665	2019-04-15	7261	PRJNA530227	SAMN11308939
Streptomyces sp. A0592		strain: A0592	2563099	ASM479511v1	GCF_004795115.1	RefSeq	NCBI Prokaryotic Genome Annotation Pipeline (PGAP)	Contig	235884	8502705	2019-04-15	7946	PRJNA530227	SAMN11308938
Streptomyces sp. LRa12		strain: LRa12	2563107	ASM479515v1	GCF_004795155.1	RefSeq	NCBI Prokaryotic Genome Annotation Pipeline (PGAP)	Contig	72620	8304237	2019-04-15	7682	PRJNA530227	SAMN11308946
Streptomyces sp. RKND-216		strain: RKND-216	2562581	ASM479525v1	GCF_004795255.1	RefSeq	NCBI Prokaryotic Genome Annotation Pipeline (PGAP)	Contig	5584260	5614747	2019-04-15	4957	PRJNA529918	SAMN11289363
Streptomyces sp. SS52		strain: SS52	2563602	ASM479571v1	GCF_004795715.1	RefSeq	NCBI Prokaryotic Genome Annotation Pipeline (PGAP)	Complete Genome	8184045	8184045	2019-04-16	7249	PRJNA530858	SAMN11338212
Streptomyces sp. Akac8		strain: Akac8	2563106	ASM479856v1	GCF_004798565.1	RefSeq	NCBI Prokaryotic Genome Annotation Pipeline (PGAP)	Contig	208382	7299510	2019-04-16	6730	PRJNA530227	SAMN11308945
Streptomyces sp. A1499		strain: A1499	2563104	ASM479857v1	GCF_004798575.1	RefSeq	NCBI Prokaryotic Genome Annotation Pipeline (PGAP)	Contig	259018	8717755	2019-04-16	7607	PRJNA530227	SAMN11308943
Streptomyces hawaiiensis		strain: ATCC 12236	67305	ASM480389v1	GCF_004803895.1	RefSeq	NCBI Prokaryotic Genome Annotation Pipeline (PGAP)	Complete Genome	8876928	8876928	2019-04-23	8178	PRJNA390567	SAMN07244044
Streptomyces piniterrae		strain: jys28	2571125	ASM504815v1	GCF_005048155.1	RefSeq	NCBI Prokaryotic Genome Annotation Pipeline (PGAP)	Contig	428410	8492419	2019-05-02	7563	PRJNA533498	SAMN11458283
Streptomyces griseoviridis		strain: K61	45398	ASM522248v1	GCF_005222485.1	RefSeq	NCBI Prokaryotic Genome Annotation Pipeline (PGAP)	Complete Genome	8962736	8962736	2019-05-07	7786	PRJNA453417	SAMN08978681
Streptomyces thermocarboxydus		strain: BPSAC147	59299	ASM523417v1	GCF_005234175.1	RefSeq	NCBI Prokaryotic Genome Annotation Pipeline (PGAP)	Contig	166865	7370148	2019-05-08	6855	PRJNA527710	SAMN11158197
Streptomyces sp. BPSDS2		strain: BPSDS2	2571021	ASM523418v1	GCF_005234185.1	RefSeq	NCBI Prokaryotic Genome Annotation Pipeline (PGAP)	Contig	349850	8272875	2019-05-08	7360	PRJNA527763	SAMN11159182
Streptomyces galbus		strain: DSM 40089	33898	ASM528019v1	GCF_005280195.1	RefSeq	NCBI Prokaryotic Genome Annotation Pipeline (PGAP)	Scaffold	216911	7836436	2019-05-10	7119	PRJNA529683	SAMN11280916
Streptomyces lasalocidi		strain: X-537	324833	ASM528021v1	GCF_005280215.1	RefSeq	NCBI Prokaryotic Genome Annotation Pipeline (PGAP)	Scaffold	2759185	8503469	2019-05-10	7487	PRJNA529683	SAMN11280920
Streptomyces antimycoticus		strain: NBRC 12839	68175	ASM540592v1	GCF_005405925.1	RefSeq	NCBI Prokaryotic Genome Annotation Pipeline (PGAP)	Contig	10917594	11174199	2019-04-18	9860	PRJDB8173	SAMD00167086
Streptomyces violaceusniger		strain: NBRC 13459	68280	ASM540594v1	GCF_005405945.1	RefSeq	NCBI Prokaryotic Genome Annotation Pipeline (PGAP)	Contig	9233450	11744825	2019-04-18	9875	PRJDB8173	SAMD00167087
Streptomyces avermitilis		strain: NBRC 14893	33903	ASM540596v1	GCF_005405965.1	RefSeq	NCBI Prokaryotic Genome Annotation Pipeline (PGAP)	Contig	9069390	10484508	2019-04-18	9444	PRJDB8172	SAMD00167089
Streptomyces avermitilis		strain: ATCC 31267	33903	ASM540598v1	GCF_005405985.1	RefSeq	NCBI Prokaryotic Genome Annotation Pipeline (PGAP)	Contig	9110247	10503935	2019-04-18	9272	PRJDB8172	SAMD00167090
Streptomyces avermitilis		strain: cw2	33903	ASM540600v1	GCF_005406005.1	RefSeq	NCBI Prokaryotic Genome Annotation Pipeline (PGAP)	Contig	7644811	8300465	2019-04-18	7300	PRJDB8172	SAMD00167091
Streptomyces sp. SGAir0924		strain: SGAir0924	2109593	ASM549096v1	GCF_005490965.1	RefSeq	NCBI Prokaryotic Genome Annotation Pipeline (PGAP)	Complete Genome	7653753	8079654	2019-05-17	7073	PRJNA388547	SAMN08222724
Streptomyces vilmorinianum		strain: YP1	3051092	ASM551719v1	GCF_005517195.1	RefSeq	NCBI Prokaryotic Genome Annotation Pipeline (PGAP)	Complete Genome	7646296	7646296	2019-05-20	7100	PRJNA541061	SAMN11571520
Streptomyces clavuligerus		strain: ATCC 27064	1901	ASM551946v1	GCF_005519465.1	RefSeq	NCBI Prokaryotic Genome Annotation Pipeline (PGAP)	Complete Genome	6748591	8544086	2019-05-20	6997	PRJNA414136	SAMN07780489
Streptomyces sporangiiformans		strain: NEAU-SSA 1	2315329	ASM576855v2	GCF_005768555.2	RefSeq	NCBI Prokaryotic Genome Annotation Pipeline (PGAP)	Scaffold	59982	10364704	2019-06-25	9384	PRJNA543950	SAMN11792039
Streptomyces montanus		strain: NEAU-C151	2580423	ASM578665v1	GCF_005786655.1	RefSeq	NCBI Prokaryotic Genome Annotation Pipeline (PGAP)	Scaffold	100551	10225480	2019-05-23	9356	PRJNA542769	SAMN11638123
Streptomyces marianii		strain: ICN19	1817406	ASM579590v1	GCF_005795905.1	RefSeq	NCBI Prokaryotic Genome Annotation Pipeline (PGAP)	Contig	8395906	9010366	2019-05-23	8179	PRJNA542612	SAMN11634449
Streptomyces sp. So13.3		strain: So13.3	2136173	ASM586078v2	GCF_005860785.2	RefSeq	NCBI Prokaryotic Genome Annotation Pipeline (PGAP)	Complete Genome	9564008	9564008	2020-08-27	8692	PRJNA445286	SAMN08773623
Streptomyces tibetensis		strain: XZ 46	2382123	ASM586986v1	GCF_005869865.1	RefSeq	NCBI Prokaryotic Genome Annotation Pipeline (PGAP)	Contig	316998	8993737	2019-05-28	8134	PRJNA540180	SAMN11523624
Streptomyces sp. DASNCL29		strain: DASNCL29	2583819	ASM593814v1	GCF_005938145.1	RefSeq	NCBI Prokaryotic Genome Annotation Pipeline (PGAP)	Contig	3637969	11081629	2019-06-03	9343	PRJNA544820	SAMN11860754
Streptomyces albidochromogenes		strain: DSM 41800	329524	ASM598192v1	GCF_005981925.1	RefSeq	NCBI Prokaryotic Genome Annotation Pipeline (PGAP)	Contig	18694	7265310	2019-06-04	7031	PRJNA526663	SAMN11086835
Streptomyces chryseus		strain: DSM 40420	68186	ASM598193v1	GCF_005981935.1	RefSeq	NCBI Prokaryotic Genome Annotation Pipeline (PGAP)	Contig	9479	7076354	2019-06-04	7173	PRJNA526080	SAMN11086829
Streptomyces chryseus		strain: DSM 40431	68186	ASM598196v1	GCF_005981965.1	RefSeq	NCBI Prokaryotic Genome Annotation Pipeline (PGAP)	Contig	17998	7649555	2019-06-04	7507	PRJNA526084	SAMN11086839
Streptomyces sp. YIM 121038		strain: YIM 121038	2136401	ASM608871v1	GCF_006088715.1	RefSeq	NCBI Prokaryotic Genome Annotation Pipeline (PGAP)	Complete Genome	10130554	11098444	2019-06-06	9393	PRJNA445485	SAMN08792501
Streptomyces rimosus		strain: WT5260	1927	ASM622953v1	GCF_006229535.1	RefSeq	NCBI Prokaryotic Genome Annotation Pipeline (PGAP)	Complete Genome	9365899	9658503	2019-06-11	8512	PRJNA416846	SAMN08100211
Streptomyces sp. 3MP-14		strain: 3MP-14	2586636	ASM633490v2	GCF_006334905.2	RefSeq	NCBI Prokaryotic Genome Annotation Pipeline (PGAP)	Contig	310773	7197316	2019-10-22	6157	PRJNA546067	SAMN11950986
Streptomyces mimosae		strain: 3MP-10	2586635	ASM633499v2	GCF_006334995.2	RefSeq	NCBI Prokaryotic Genome Annotation Pipeline (PGAP)	Contig	294128	7198341	2019-10-22	6164	PRJNA546067	SAMN11950985
Streptomyces sedi		strain: JCM 16909	555059	ASM633501v1	GCF_006335015.1	RefSeq	NCBI Prokaryotic Genome Annotation Pipeline (PGAP)	Contig	245021	6603797	2019-06-12	5637	PRJNA546084	SAMN11951979
Streptomyces sp. NP160		strain: NP160	2586637	ASM633511v1	GCF_006335115.1	RefSeq	NCBI Prokaryotic Genome Annotation Pipeline (PGAP)	Scaffold	117311	4774418	2019-06-12	4493	PRJNA546435	SAMN11959252
Streptomyces albidoflavus		strain: UYFA156	1886	ASM637823v1	GCF_006378235.1	RefSeq	NCBI Prokaryotic Genome Annotation Pipeline (PGAP)	Complete Genome	6823997	7131381	2019-06-19	6143	PRJNA543336	SAMN11663544
Streptomyces griseorubiginosus		strain: BTU6	67304	ASM651693v1	GCF_006516935.1	RefSeq	NCBI Prokaryotic Genome Annotation Pipeline (PGAP)	Complete Genome	9226027	9226027	2019-06-29	8221	PRJNA549819	SAMN12098112
Streptomyces cacaoi		strain: NBRC 12748	1898	ASM653916v1	GCF_006539165.1	RefSeq	NCBI Prokaryotic Genome Annotation Pipeline (PGAP)	Contig	142848	8443444	2019-06-12	6942	PRJDB6032	SAMD00097166
Streptomyces gardneri		strain: NBRC 12865	66892	ASM653918v1	GCF_006539185.1	RefSeq	NCBI Prokaryotic Genome Annotation Pipeline (PGAP)	Contig	146657	9032226	2019-06-12	8158	PRJDB6033	SAMD00097227
Streptomyces spinoverrucosus		strain: NBRC 14228	284043	ASM653950v1	GCF_006539505.1	RefSeq	NCBI Prokaryotic Genome Annotation Pipeline (PGAP)	Contig	109659	9220073	2019-06-12	8484	PRJDB6034	SAMD00097539
Streptomyces sp. 6-11-2		strain: 6-11-2	2585753	ASM654030v1	GCF_006540305.1	RefSeq	NCBI Prokaryotic Genome Annotation Pipeline (PGAP)	Contig	7981630	8725642	2019-06-12	7850	PRJDB8403	SAMD00173585
Streptomyces ipomoeae		strain: B12321	103232	ASM654716v1	GCF_006547165.1	RefSeq	NCBI Prokaryotic Genome Annotation Pipeline (PGAP)	Scaffold	135026	10892772	2019-07-03	9490	PRJNA526936	SAMN11109288
Streptomyces ipomoeae		strain: 78-51	103232	ASM654717v1	GCF_006547175.1	RefSeq	NCBI Prokaryotic Genome Annotation Pipeline (PGAP)	Scaffold	60836	10701023	2019-07-03	9540	PRJNA526938	SAMN11109286
Streptomyces ipomoeae		strain: 88-35	103232	ASM654718v1	GCF_006547185.1	RefSeq	NCBI Prokaryotic Genome Annotation Pipeline (PGAP)	Scaffold	58885	10654678	2019-07-03	9387	PRJNA526937	SAMN11109287
Streptomyces sp. SLBN-115		strain: SLBN-115	2768453	ASM671518v1	GCF_006715185.1	RefSeq	NCBI Prokaryotic Genome Annotation Pipeline (PGAP)	Contig	6367540	9866990	2019-07-08	8848	PRJNA536297	SAMN11510846
Streptomyces sp. SLBN-31		strain: SLBN-31	2768444	ASM671539v1	GCF_006715395.1	RefSeq	NCBI Prokaryotic Genome Annotation Pipeline (PGAP)	Contig	3891069	9466072	2019-07-08	8761	PRJNA536285	SAMN11510839
Streptomyces sp. SLBN-118		strain: SLBN-118	2768454	ASM671563v1	GCF_006715635.1	RefSeq	NCBI Prokaryotic Genome Annotation Pipeline (PGAP)	Contig	3988041	7791042	2019-07-08	7166	PRJNA536298	SAMN11510414
Streptomyces puniciscabiei		strain: DSM 41929	164348	ASM671578v1	GCF_006715785.1	RefSeq	NCBI Prokaryotic Genome Annotation Pipeline (PGAP)	Contig	6617564	9146138	2019-07-08	8486	PRJNA538395	SAMN11512345
Streptomyces sp. SLBN-134		strain: SLBN-134	2768456	ASM671592v1	GCF_006715925.1	RefSeq	NCBI Prokaryotic Genome Annotation Pipeline (PGAP)	Contig	7736327	7761064	2019-07-08	6931	PRJNA536300	SAMN11510415
Streptomyces calvus		strain: DSM 41452	67282	ASM671613v1	GCF_006716135.1	RefSeq	NCBI Prokaryotic Genome Annotation Pipeline (PGAP)	Complete Genome	7766581	7766581	2019-07-08	6647	PRJNA390440	SAMN07235666
Streptomyces calvus		strain: T3018	67282	ASM678291v1	GCF_006782915.1	RefSeq	NCBI Prokaryotic Genome Annotation Pipeline (PGAP)	Contig	219061	8007858	2019-07-09	6910	PRJNA545268	SAMN11880058
Streptomyces cavourensis		strain: DSM 41795	67258	ASM678893v1	GCF_006788935.1	RefSeq	NCBI Prokaryotic Genome Annotation Pipeline (PGAP)	Contig	7670394	7670394	2019-07-09	6592	PRJNA547287	SAMN12024900
Streptomyces malaysiensis		strain: DSM 4137	92644	ASM697400v1	GCF_006974005.1	RefSeq	NCBI Prokaryotic Genome Annotation Pipeline (PGAP)	Complete Genome	10670746	10670746	2019-07-15	8652	PRJNA475126	SAMN09380016
Streptomyces sp. IB201691-2A2		strain: IB201691-2A2	2561920	ASM705094v1	GCF_007050945.1	RefSeq	NCBI Prokaryotic Genome Annotation Pipeline (PGAP)	Scaffold	208932	11379348	2019-07-16	10180	PRJNA529125	SAMN11257962
Streptomyces sp. 130		strain: 130	2591006	ASM709688v1	GCF_007096885.1	RefSeq	NCBI Prokaryotic Genome Annotation Pipeline (PGAP)	Contig	141317	7140426	2019-07-17	6411	PRJNA550298	SAMN12123580
Streptomyces alkaliterrae		strain: OF1	2213162	ASM709720v2	GCF_007097205.2	RefSeq	NCBI Prokaryotic Genome Annotation Pipeline (PGAP)	Contig	15903	5999109	2019-11-04	5703	PRJNA552584	SAMN12212561
Streptomyces alkaliphilus		strain: IF17	1472722	ASM709766v2	GCF_007097665.2	RefSeq	NCBI Prokaryotic Genome Annotation Pipeline (PGAP)	Contig	5488	5870448	2019-11-04	5312	PRJNA552584	SAMN12212562
Streptomyces sp. RLB1-8		strain: RLB1-8	2594453	ASM711340v2	GCF_007113405.2	RefSeq	NCBI Prokaryotic Genome Annotation Pipeline (PGAP)	Complete Genome	11765395	11765395	2020-02-12	10692	PRJNA553182	SAMN12234503
Streptomyces sp. RLB3-17		strain: RLB3-17	2594455	ASM711342v2	GCF_007113425.2	RefSeq	NCBI Prokaryotic Genome Annotation Pipeline (PGAP)	Complete Genome	12022941	12022941	2020-02-10	11027	PRJNA553182	SAMN12234765
Streptomyces sp. RLB3-5		strain: RLB3-5	2594456	ASM711344v1	GCF_007113445.1	RefSeq	NCBI Prokaryotic Genome Annotation Pipeline (PGAP)	Chromosome	6075948	11898970	2019-07-18	10802	PRJNA553182	SAMN12234741
Streptomyces sp. S1A1-3		strain: S1A1-3	2594458	ASM711346v1	GCF_007113465.1	RefSeq	NCBI Prokaryotic Genome Annotation Pipeline (PGAP)	Chromosome	7815804	12042091	2019-07-18	10998	PRJNA553182	SAMN12234766
Streptomyces sp. S1D4-23		strain: S1D4-23	2594463	ASM711348v2	GCF_007113485.2	RefSeq	NCBI Prokaryotic Genome Annotation Pipeline (PGAP)	Chromosome	6050554	12057750	2020-02-10	10990	PRJNA553182	SAMN12234776
Streptomyces sp. S1A1-8		strain: S1A1-8	2594460	ASM711350v2	GCF_007113505.2	RefSeq	NCBI Prokaryotic Genome Annotation Pipeline (PGAP)	Complete Genome	12037094	12037094	2020-02-10	10984	PRJNA553182	SAMN12234769
Streptomyces sp. RLB1-9		strain: RLB1-9	2594454	ASM711352v2	GCF_007113525.2	RefSeq	NCBI Prokaryotic Genome Annotation Pipeline (PGAP)	Complete Genome	11940408	12201201	2020-02-12	11215	PRJNA553182	SAMN12231163
Streptomyces sp. RLB3-6		strain: RLB3-6	2594457	ASM711354v2	GCF_007113545.2	RefSeq	NCBI Prokaryotic Genome Annotation Pipeline (PGAP)	Chromosome	6653830	12448484	2020-02-10	11379	PRJNA553182	SAMN12234764
Streptomyces sp. S1A1-7		strain: S1A1-7	2594459	ASM711356v2	GCF_007113565.2	RefSeq	NCBI Prokaryotic Genome Annotation Pipeline (PGAP)	Chromosome	4110985	12005569	2020-02-10	10892	PRJNA553182	SAMN12234768
Streptomyces sp. S1D4-20		strain: S1D4-20	2594462	ASM711358v2	GCF_007113585.2	RefSeq	NCBI Prokaryotic Genome Annotation Pipeline (PGAP)	Chromosome	6174326	12245359	2020-02-10	11155	PRJNA553182	SAMN12234774
Streptomyces sp. S1D4-14		strain: S1D4-14	2594461	ASM711366v2	GCF_007113665.2	RefSeq	NCBI Prokaryotic Genome Annotation Pipeline (PGAP)	Complete Genome	11723552	11934630	2020-02-10	10925	PRJNA553182	SAMN12234771
Streptomyces sp. 1-11		strain: 1_11	2590549	ASM717675v1	GCF_007176755.1	RefSeq	NCBI Prokaryotic Genome Annotation Pipeline (PGAP)	Scaffold	378567	7854933	2019-07-16	7010	PRJDB8478	SAMD00177033
Streptomyces benahoarensis		strain: MZ03-37	2595054	ASM728057v1	GCF_007280575.1	RefSeq	NCBI Prokaryotic Genome Annotation Pipeline (PGAP)	Contig	16345	6995846	2019-07-22	6371	PRJNA553665	SAMN12242013
Streptomyces benahoarensis		strain: MZ03-48	2595054	ASM728058v1	GCF_007280585.1	RefSeq	NCBI Prokaryotic Genome Annotation Pipeline (PGAP)	Contig	11372	6913747	2019-07-22	6413	PRJNA553134	SAMN12259769
Streptomyces spectabilis		strain: NRRL 2792	68270	ASM736339v1	GCF_007363395.1	RefSeq	NCBI Prokaryotic Genome Annotation Pipeline (PGAP)	Complete Genome	9505665	9505665	2019-07-24	8081	PRJNA548005	SAMN11997568
Streptomyces sp. SAJ15		strain: SAJ15	2011095	ASM759570v1	GCF_007595705.1	RefSeq	NCBI Prokaryotic Genome Annotation Pipeline (PGAP)	Contig	486980	8098834	2019-07-29	6833	PRJNA390258	SAMN07225497
Streptomyces tibetensis		strain: XZ 46	2382123	ASM765500v1	GCF_007655005.1	RefSeq	NCBI Prokaryotic Genome Annotation Pipeline (PGAP)	Contig	316998	8993737	2019-07-30	8134	PRJNA541169	SAMN11578550
Streptomyces incarnatus		strain: DE0205	665007	ASM767790v1	GCF_007677905.1	RefSeq	NCBI Prokaryotic Genome Annotation Pipeline (PGAP)	Scaffold	195329	8192675	2019-07-30	8315	PRJNA543692	SAMN11792365
Streptomyces collinus		strain: DE0114	42684	ASM767926v1	GCF_007679265.1	RefSeq	NCBI Prokaryotic Genome Annotation Pipeline (PGAP)	Scaffold	192439	7738953	2019-07-30	7031	PRJNA543692	SAMN11792274
Streptomyces incarnatus		strain: DE0106	665007	ASM767942v1	GCF_007679425.1	RefSeq	NCBI Prokaryotic Genome Annotation Pipeline (PGAP)	Scaffold	191305	7738219	2019-07-30	7045	PRJNA543692	SAMN11792266
Streptomyces sp. CFMR 7		strain: DE0061	1649184	ASM767994v1	GCF_007679945.1	RefSeq	NCBI Prokaryotic Genome Annotation Pipeline (PGAP)	Scaffold	396322	8732601	2019-07-30	7685	PRJNA543692	SAMN11792221
Streptomyces griseus subsp. griseus		strain: ATCC 12648	67263	ASM782686v1	GCF_007826865.1	RefSeq	NCBI Prokaryotic Genome Annotation Pipeline (PGAP)	Scaffold	36024	7147681	2019-07-30	6258	PRJNA315991	SAMN04572855
Streptomyces sp. BK340		strain: BK340	2572903	ASM782759v1	GCF_007827595.1	RefSeq	NCBI Prokaryotic Genome Annotation Pipeline (PGAP)	Scaffold	238626	10322851	2019-08-02	9348	PRJNA537594	SAMN11532382
Streptomyces sp. T12		strain: T12	477697	ASM782869v1	GCF_007828695.1	RefSeq	NCBI Prokaryotic Genome Annotation Pipeline (PGAP)	Scaffold	350667	7803850	2019-08-02	7146	PRJNA538410	SAMN11512356
Streptomyces capillispiralis		strain: DSM 41695	68182	ASM782987v1	GCF_007829875.1	RefSeq	NCBI Prokaryotic Genome Annotation Pipeline (PGAP)	Contig	8142423	8432708	2019-08-02	7243	PRJNA547286	SAMN12024770
Streptomyces brevispora		strain: DSM 42059	887462	ASM782988v1	GCF_007829885.1	RefSeq	NCBI Prokaryotic Genome Annotation Pipeline (PGAP)	Contig	6430118	7540224	2019-08-02	6879	PRJNA547288	SAMN12025563
Streptomyces qinzhouensis		strain: SSL-25	2599401	ASM785615v1	GCF_007856155.1	RefSeq	NCBI Prokaryotic Genome Annotation Pipeline (PGAP)	Complete Genome	8146484	8146484	2019-08-06	6669	PRJNA557086	SAMN12389286
Streptomyces sp. WAC06273		strain: WAC6273 substr. delta orf15 pCRISPR-Cas9	2487422	ASM785855v1	GCF_007858555.1	RefSeq	NCBI Prokaryotic Genome Annotation Pipeline (PGAP)	Complete Genome	7556430	7556430	2019-08-06	6691	PRJNA504665	SAMN12024010
Streptomyces misionensis		strain: 66	67331	ASM789689v1	GCF_007896895.1	RefSeq	NCBI Prokaryotic Genome Annotation Pipeline (PGAP)	Scaffold	27469	8312220	2019-08-07	7701	PRJNA557451	SAMN12412326
Streptomyces albidoflavus		strain: 77	1886	ASM789690v1	GCF_007896905.1	RefSeq	NCBI Prokaryotic Genome Annotation Pipeline (PGAP)	Scaffold	1152190	7446125	2019-08-07	6534	PRJNA557451	SAMN12412313
Streptomyces sp. ISID311		strain: ISID311	2601673	ASM799495v1	GCF_007994955.1	RefSeq	NCBI Prokaryotic Genome Annotation Pipeline (PGAP)	Contig	327270	8187711	2019-08-13	7087	PRJNA558800	SAMN12498992
Streptomyces lavendulae		strain: YAKB-15	1914	ASM801680v1	GCF_008016805.1	RefSeq	NCBI Prokaryotic Genome Annotation Pipeline (PGAP)	Scaffold	446639	7769884	2019-08-19	7082	PRJNA526603	SAMN11104594
Streptomyces sp. IB2014 016-6		strain: IB2014 016-6	2517818	ASM803950v1	GCF_008039505.1	RefSeq	NCBI Prokaryotic Genome Annotation Pipeline (PGAP)	Contig	220695	8466312	2019-08-20	7568	PRJNA521346	SAMN10884186
Streptomyces sp. col6		strain: col6	2478958	ASM804203v1	GCF_008042035.1	RefSeq	NCBI Prokaryotic Genome Annotation Pipeline (PGAP)	Scaffold	80495	7863982	2019-08-21	7119	PRJNA496211	SAMN10237437
Streptomyces sp. t39		strain: t39	1828156	ASM804204v1	GCF_008042045.1	RefSeq	NCBI Prokaryotic Genome Annotation Pipeline (PGAP)	Scaffold	41436	8271816	2019-08-21	7703	PRJNA496211	SAMN10237441
Streptomyces sp. gb1(2016)		strain: gb1(2016)	1828321	ASM804206v1	GCF_008042065.1	RefSeq	NCBI Prokaryotic Genome Annotation Pipeline (PGAP)	Scaffold	60329	7874883	2019-08-21	7427	PRJNA496211	SAMN10237438
Streptomyces sp. uw30		strain: uw30	1828179	ASM804207v1	GCF_008042075.1	RefSeq	NCBI Prokaryotic Genome Annotation Pipeline (PGAP)	Scaffold	47716	9904848	2019-08-21	9055	PRJNA496211	SAMN10237439
Streptomyces sp. me109		strain: me109	1827853	ASM804211v1	GCF_008042115.1	RefSeq	NCBI Prokaryotic Genome Annotation Pipeline (PGAP)	Scaffold	32881	9853771	2019-08-21	8849	PRJNA496211	SAMN10237435
Streptomyces sp. ms191		strain: ms191	1827978	ASM804212v1	GCF_008042125.1	RefSeq	NCBI Prokaryotic Genome Annotation Pipeline (PGAP)	Scaffold	29041	7789500	2019-08-21	7458	PRJNA496211	SAMN10237434
Streptomyces sp. adm13(2018)		strain: adm13(2018)	2479007	ASM804214v1	GCF_008042145.1	RefSeq	NCBI Prokaryotic Genome Annotation Pipeline (PGAP)	Scaffold	20698	7918762	2019-08-21	7482	PRJNA496211	SAMN10237433
Streptomyces sp. wa22		strain: wa22	1828244	ASM804215v1	GCF_008042155.1	RefSeq	NCBI Prokaryotic Genome Annotation Pipeline (PGAP)	Scaffold	43053	8321303	2019-08-21	7846	PRJNA496211	SAMN10237432
Streptomyces sp. or43		strain: or43	2478957	ASM804227v1	GCF_008042275.1	RefSeq	NCBI Prokaryotic Genome Annotation Pipeline (PGAP)	Scaffold	64469	9108136	2019-08-21	8357	PRJNA496211	SAMN10237436
Streptomyces rochei		strain: 7434AN4	1928	ASM806499v1	GCF_008064995.1	RefSeq	NCBI Prokaryotic Genome Annotation Pipeline (PGAP)	Complete Genome	8364802	8364802	2019-07-31	7492	PRJDB3565	SAMD00027156
Streptomyces sp. WAC05950		strain: WAC5950 substr. delta orf15 pCRISPomyces	2487419	ASM808697v1	GCF_008086975.1	RefSeq	NCBI Prokaryotic Genome Annotation Pipeline (PGAP)	Scaffold	16020	6857227	2019-08-26	6644	PRJNA504665	SAMN12024009
Streptomyces sp. WAC01526		strain: WAC01526	2588709	ASM808700v1	GCF_008087005.1	RefSeq	NCBI Prokaryotic Genome Annotation Pipeline (PGAP)	Contig	20394	9351366	2019-08-26	8471	PRJNA504665	SAMN12024012
Streptomyces sp. CB01881		strain: CB01881	2078691	ASM810760v1	GCF_008107605.1	RefSeq	NCBI Prokaryotic Genome Annotation Pipeline (PGAP)	Scaffold	88668	12364258	2019-08-26	8997	PRJNA506854	SAMN10475037
Streptomyces sp. sk2.1		strain: sk2.1	2478959	ASM812093v1	GCF_008120935.1	RefSeq	NCBI Prokaryotic Genome Annotation Pipeline (PGAP)	Scaffold	35569	9709490	2019-08-21	8836	PRJNA496211	SAMN10237440
Streptomyces coelicolor		strain: A3(2) R4-mCherry-14	1902	ASM812490v1	GCF_008124905.1	RefSeq	NCBI Prokaryotic Genome Annotation Pipeline (PGAP)	Scaffold	235473	8585353	2019-08-29	7817	PRJNA547099	SAMN12024979
Streptomyces coelicolor A3(2)		strain: ICSSB 1010	100226	ASM812491v1	GCF_008124915.1	RefSeq	NCBI Prokaryotic Genome Annotation Pipeline (PGAP)	Scaffold	247047	8580007	2019-08-29	7809	PRJNA547106	SAMN12070206
Streptomyces coelicolor		strain: A3(2) R4-mCherry-17	1902	ASM812497v1	GCF_008124975.1	RefSeq	NCBI Prokaryotic Genome Annotation Pipeline (PGAP)	Scaffold	235697	8584079	2019-08-29	7813	PRJNA547102	SAMN12024919
Streptomyces coelicolor		strain: A3(2) R4-mCherry-15	1902	ASM812498v1	GCF_008124985.1	RefSeq	NCBI Prokaryotic Genome Annotation Pipeline (PGAP)	Scaffold	231994	8584323	2019-08-29	7819	PRJNA547100	SAMN12024792
Streptomyces coelicolor		strain: A3(2) R4-mCherry-18	1902	ASM812503v1	GCF_008125035.1	RefSeq	NCBI Prokaryotic Genome Annotation Pipeline (PGAP)	Scaffold	231975	8584931	2019-08-29	7815	PRJNA547103	SAMN12024840
Streptomyces parvus		strain: C05	66428	ASM818016v1	GCF_008180165.1	RefSeq	NCBI Prokaryotic Genome Annotation Pipeline (PGAP)	Contig	28163	8755172	2019-08-31	8059	PRJNA562075	SAMN12633844
Streptomyces sp. TRM49041		strain: TRM49041	2603216	ASM827180v1	GCF_008271805.1	RefSeq	NCBI Prokaryotic Genome Annotation Pipeline (PGAP)	Scaffold	104179	7492674	2019-09-04	6942	PRJNA560315	SAMN12575242
Streptomyces marokkonensis		strain: OANH409	324855	ASM831283v1	GCF_008312835.1	RefSeq	NCBI Prokaryotic Genome Annotation Pipeline (PGAP)	Contig	289491	7890048	2019-09-06	7044	PRJNA559937	SAMN12559127
Streptomyces cacaoi		strain: OABC16	1898	ASM831284v1	GCF_008312845.1	RefSeq	NCBI Prokaryotic Genome Annotation Pipeline (PGAP)	Scaffold	594042	8578932	2019-09-06	6960	PRJNA559937	SAMN12559126
Streptomyces apricus		strain: SUN51	1828112	ASM836906v1	GCF_008369065.1	RefSeq	NCBI Prokaryotic Genome Annotation Pipeline (PGAP)	Scaffold	25886	8852793	2019-09-10	7977	PRJNA496211	SAMN11840809
Streptomyces tailanensis		strain: TRM68348	2569858	ASM838649v1	GCF_008386495.1	RefSeq	NCBI Prokaryotic Genome Annotation Pipeline (PGAP)	Scaffold	75636	10008136	2019-09-16	9227	PRJNA562059	SAMN12633627
Streptomyces parvus		strain: NRRL B-1455	66428	ASM863253v1	GCF_008632535.1	RefSeq	NCBI Prokaryotic Genome Annotation Pipeline (PGAP)	Scaffold	28351	7985796	2019-09-22	7391	PRJNA565123	SAMN12734737
Streptomyces tendae		strain: 139	1932	ASM863295v1	GCF_008632955.1	RefSeq	NCBI Prokaryotic Genome Annotation Pipeline (PGAP)	Complete Genome	6900068	7343456	2019-09-23	6757	PRJNA565833	SAMN12769860
Streptomyces filamentosus		strain: ATCC 23958	67294	ASM863401v1	GCF_008634015.1	RefSeq	NCBI Prokaryotic Genome Annotation Pipeline (PGAP)	Contig	5744022	7875407	2019-09-23	7175	PRJNA412292	SAMN07709102
Streptomyces albofaciens JCM 4342		strain: ATCC 23873	1306175	ASM863402v1	GCF_008634025.1	RefSeq	NCBI Prokaryotic Genome Annotation Pipeline (PGAP)	Contig	4757978	9252595	2019-09-23	7905	PRJNA412292	SAMN07709096
Streptomyces venezuelae		strain: ATCC 21113	54571	ASM863904v1	GCF_008639045.1	RefSeq	NCBI Prokaryotic Genome Annotation Pipeline (PGAP)	Complete Genome	7893803	7893803	2019-09-23	7053	PRJNA454547	SAMN09010086
Streptomyces venezuelae ATCC 10712		strain: ATCC 10712	953739	ASM863916v1	GCF_008639165.1	RefSeq	NCBI Prokaryotic Genome Annotation Pipeline (PGAP)	Complete Genome	8223505	8223505	2019-09-23	7437	PRJNA454547	SAMN09010085
Streptomyces venezuelae		strain: ATCC 21018	54571	ASM864227v1	GCF_008642275.1	RefSeq	NCBI Prokaryotic Genome Annotation Pipeline (PGAP)	Complete Genome	7746267	7746267	2019-09-23	6870	PRJNA454547	SAMN09010093
Streptomyces venezuelae		strain: ATCC 21782	54571	ASM864229v1	GCF_008642295.1	RefSeq	NCBI Prokaryotic Genome Annotation Pipeline (PGAP)	Complete Genome	7525322	7525322	2019-09-23	6730	PRJNA454547	SAMN09010092
Streptomyces venezuelae		strain: ATCC 14584	54571	ASM864231v1	GCF_008642315.1	RefSeq	NCBI Prokaryotic Genome Annotation Pipeline (PGAP)	Complete Genome	8942078	8942078	2019-09-23	7903	PRJNA454547	SAMN09010090
Streptomyces venezuelae		strain: ATCC 14585	54571	ASM864233v1	GCF_008642335.1	RefSeq	NCBI Prokaryotic Genome Annotation Pipeline (PGAP)	Complete Genome	8048154	8048154	2019-09-23	7165	PRJNA454547	SAMN09010091
Streptomyces venezuelae		strain: ATCC 14583	54571	ASM864235v1	GCF_008642355.1	RefSeq	NCBI Prokaryotic Genome Annotation Pipeline (PGAP)	Complete Genome	8018484	8018484	2019-09-23	7249	PRJNA454547	SAMN09010089
Streptomyces venezuelae		strain: ATCC 15068	54571	ASM864237v1	GCF_008642375.1	RefSeq	NCBI Prokaryotic Genome Annotation Pipeline (PGAP)	Complete Genome	8558202	8558202	2019-09-23	7762	PRJNA454547	SAMN09010088
Streptomyces alboniger		strain: ATCC 12461	132473	ASM870439v1	GCF_008704395.1	RefSeq	NCBI Prokaryotic Genome Annotation Pipeline (PGAP)	Complete Genome	7962786	7962786	2019-09-26	6967	PRJNA412292	SAMN07709098
Streptomyces fradiae ATCC 10745 = DSM 40063		strain: ATCC 10745	1319510	ASM870442v1	GCF_008704425.1	RefSeq	NCBI Prokaryotic Genome Annotation Pipeline (PGAP)	Complete Genome	6725579	6725579	2019-09-26	5785	PRJNA412292	SAMN07709097
Streptomyces prasinus		strain: ATCC 13879	67345	ASM870444v1	GCF_008704445.1	RefSeq	NCBI Prokaryotic Genome Annotation Pipeline (PGAP)	Complete Genome	7647592	7647592	2019-09-26	6680	PRJNA412292	SAMN07709095
Streptomyces viridifaciens		strain: ATCC 11989	48665	ASM870447v1	GCF_008704475.1	RefSeq	NCBI Prokaryotic Genome Annotation Pipeline (PGAP)	Complete Genome	7757877	7757877	2019-09-26	6926	PRJNA412292	SAMN07709094
Streptomyces kanamyceticus		strain: ATCC 12853	1967	ASM870449v1	GCF_008704495.1	RefSeq	NCBI Prokaryotic Genome Annotation Pipeline (PGAP)	Complete Genome	10133897	10133897	2019-09-26	8784	PRJNA412292	SAMN07709093
Streptomyces viridosporus T7A		strain: ATCC 39115	665577	ASM870451v1	GCF_008704515.1	RefSeq	NCBI Prokaryotic Genome Annotation Pipeline (PGAP)	Complete Genome	7280536	7280536	2019-09-26	6545	PRJNA412292	SAMN07709092
Streptomyces subrutilus		strain: ATCC 27467	36818	ASM870453v1	GCF_008704535.1	RefSeq	NCBI Prokaryotic Genome Annotation Pipeline (PGAP)	Complete Genome	7604974	7604974	2019-09-26	6760	PRJNA412292	SAMN07709091
Streptomyces nitrosporeus		strain: ATCC 12769	28894	ASM870455v1	GCF_008704555.1	RefSeq	NCBI Prokaryotic Genome Annotation Pipeline (PGAP)	Complete Genome	7581562	7581562	2019-09-26	6700	PRJNA412292	SAMN07709090
Streptomyces galilaeus		strain: ATCC 14969	33899	ASM870457v1	GCF_008704575.1	RefSeq	NCBI Prokaryotic Genome Annotation Pipeline (PGAP)	Complete Genome	7756194	7756194	2019-09-26	6991	PRJNA412292	SAMN07709089
Streptomyces rimosus		strain: ATCC 10970	1927	ASM870465v1	GCF_008704655.1	RefSeq	NCBI Prokaryotic Genome Annotation Pipeline (PGAP)	Complete Genome	9361154	9361154	2019-09-26	8213	PRJNA412292	SAMN07709107
Streptomyces chartreusis		strain: ATCC 14922	1969	ASM870471v1	GCF_008704715.1	RefSeq	NCBI Prokaryotic Genome Annotation Pipeline (PGAP)	Complete Genome	9912098	9912098	2019-09-26	8680	PRJNA412292	SAMN07709106
Streptomyces spectabilis		strain: ATCC 27465	68270	ASM870479v1	GCF_008704795.1	RefSeq	NCBI Prokaryotic Genome Annotation Pipeline (PGAP)	Complete Genome	9807160	9807160	2019-09-26	8280	PRJNA412292	SAMN07709105
Streptomyces platensis		strain: ATCC 23948	58346	ASM870485v1	GCF_008704855.1	RefSeq	NCBI Prokaryotic Genome Annotation Pipeline (PGAP)	Complete Genome	8501012	8501012	2019-09-26	7468	PRJNA412292	SAMN07709104
Streptomyces vinaceus		strain: ATCC 27476	1960	ASM870493v1	GCF_008704935.1	RefSeq	NCBI Prokaryotic Genome Annotation Pipeline (PGAP)	Complete Genome	7673509	7673509	2019-09-26	6979	PRJNA412292	SAMN07709103
Streptomyces nodosus		strain: ATCC 14899	40318	ASM870499v1	GCF_008704995.1	RefSeq	NCBI Prokaryotic Genome Annotation Pipeline (PGAP)	Complete Genome	7772587	7772587	2019-09-26	6894	PRJNA412292	SAMN07709101
Streptomyces coeruleorubidus		strain: ATCC 13740	116188	ASM870513v1	GCF_008705135.1	RefSeq	NCBI Prokaryotic Genome Annotation Pipeline (PGAP)	Complete Genome	9335698	9335698	2019-09-26	8502	PRJNA412292	SAMN07709099
Streptomyces venezuelae		strain: ATCC 10595	54571	ASM870525v1	GCF_008705255.1	RefSeq	NCBI Prokaryotic Genome Annotation Pipeline (PGAP)	Complete Genome	7871480	7871480	2019-09-23	7015	PRJNA454547	SAMN09010087
Streptomyces luteolifulvus		strain: HIT-DPA4	2615112	ASM880659v1	GCF_008806595.1	RefSeq	NCBI Prokaryotic Genome Annotation Pipeline (PGAP)	Scaffold	191571	9033607	2019-10-02	8296	PRJNA572569	SAMN12794447
Streptomyces triticiradicis		strain: NEAU-H2	2651189	ASM886868v1	GCF_008868685.1	RefSeq	NCBI Prokaryotic Genome Annotation Pipeline (PGAP)	Scaffold	167996	9921301	2019-10-07	8876	PRJNA574783	SAMN12869299
Streptomyces albicerus		strain: TRM68295	2569859	ASM890504v1	GCF_008905045.1	RefSeq	NCBI Prokaryotic Genome Annotation Pipeline (PGAP)	Scaffold	82685	11977091	2019-10-08	10903	PRJNA564420	SAMN12712261
Streptomyces coelicolor A3(2)		strain: CFB_NBC_0001	100226	ASM893130v1	GCF_008931305.1	RefSeq	NCBI Prokaryotic Genome Annotation Pipeline (PGAP)	Complete Genome	8667664	8667664	2019-10-09	7852	PRJNA557658	SAMN12401776
Streptomyces arboris		strain: TRM68085	2600619	ASM893207v1	GCF_008932075.1	RefSeq	NCBI Prokaryotic Genome Annotation Pipeline (PGAP)	Scaffold	97244	8300205	2019-10-09	7567	PRJNA572582	SAMN12795005
Streptomyces sp. SS1-1		strain: SS1-1	2651869	ASM897346v1	GCF_008973465.1	RefSeq	NCBI Prokaryotic Genome Annotation Pipeline (PGAP)	Contig	7552296	7815656	2019-10-10	7184	PRJNA575315	SAMN12885511
Streptomyces abyssomicinicus		strain: CHI39	574929	ASM897424v1	GCF_008974245.1	RefSeq	NCBI Prokaryotic Genome Annotation Pipeline (PGAP)	Scaffold	307082	7929138	2019-10-05	6758	PRJDB4097	SAMD00035864
Streptomyces sp. C8S0		isolate: C8S0	2585716	ASM902593v1	GCF_009025935.1	RefSeq	NCBI Prokaryotic Genome Annotation Pipeline (PGAP)	Chromosome	135266	6898902	2019-10-15	6303	PRJNA576028	SAMN12916208
Streptomyces angustmyceticus		strain: NBRC 3934	285578	ASM917626v1	GCF_009176265.1	RefSeq	NCBI Prokaryotic Genome Annotation Pipeline (PGAP)	Scaffold	217454	8128774	2019-10-11	7140	PRJDB8672	SAMD00182884
Streptomyces phaeolivaceus		strain: GY16	2653200	ASM918486v1	GCF_009184865.1	RefSeq	NCBI Prokaryotic Genome Annotation Pipeline (PGAP)	Complete Genome	10116136	10175440	2019-10-20	9092	PRJNA576310	SAMN12989728
Streptomyces mobaraensis		strain: US-43	35621	ASM920853v1	GCF_009208535.1	RefSeq	NCBI Prokaryotic Genome Annotation Pipeline (PGAP)	Contig	164101	7890187	2019-10-21	7026	PRJNA558164	SAMN12429375
Streptomyces tsukubensis		strain: AT3	83656	ASM929602v1	GCF_009296025.1	RefSeq	NCBI Prokaryotic Genome Annotation Pipeline (PGAP)	Complete Genome	8615214	8633980	2019-10-24	6991	PRJNA577407	SAMN13028016
Streptomyces cinereoruber		strain: ATCC 19740	67260	ASM929938v1	GCF_009299385.1	RefSeq	NCBI Prokaryotic Genome Annotation Pipeline (PGAP)	Complete Genome	7516652	7516652	2019-09-26	6778	PRJNA412292	SAMN07709100
Streptomyces adustus		strain: NBRC 109810	1609272	ASM937717v1	GCF_009377175.1	RefSeq	NCBI Prokaryotic Genome Annotation Pipeline (PGAP)	Contig	32765	10226955	2019-10-28	9270	PRJNA553619	SAMN12240911
Streptomyces spongiae		strain: NBRC 106415	565072	ASM937718v1	GCF_009377185.1	RefSeq	NCBI Prokaryotic Genome Annotation Pipeline (PGAP)	Contig	15786	11307761	2019-10-28	10087	PRJNA553619	SAMN12241512
Streptomyces phyllanthi		strain: TISTR 2346	1803180	ASM937720v1	GCF_009377205.1	RefSeq	NCBI Prokaryotic Genome Annotation Pipeline (PGAP)	Contig	17201	10267250	2019-10-28	9222	PRJNA553619	SAMN12240910
Streptomyces acidicola		strain: K1PN6	2596892	ASM937723v1	GCF_009377235.1	RefSeq	NCBI Prokaryotic Genome Annotation Pipeline (PGAP)	Contig	34036	10256521	2019-10-28	9271	PRJNA553619	SAMN12240881
Streptomyces sp. SYP-A7193		strain: SYP-A7193	2662065	ASM949565v1	GCF_009495655.1	RefSeq	NCBI Prokaryotic Genome Annotation Pipeline (PGAP)	Complete Genome	8193527	8822782	2019-11-02	7904	PRJNA579270	SAMN13107518
Streptomyces fagopyri		strain: QMT-28	2662397	ASM949827v1	GCF_009498275.1	RefSeq	NCBI Prokaryotic Genome Annotation Pipeline (PGAP)	Complete Genome	8880330	8880330	2019-11-04	7722	PRJNA579795	SAMN13133865
Streptomyces kaniharaensis		strain: SF-557	212423	ASM956938v1	GCF_009569385.1	RefSeq	NCBI Prokaryotic Genome Annotation Pipeline (PGAP)	Contig	6153183	8774359	2019-11-05	8180	PRJNA574488	SAMN12859417
Streptomyces jumonjinensis		strain: NRRL 5741	1945	ASM960088v1	GCF_009600885.1	RefSeq	NCBI Prokaryotic Genome Annotation Pipeline (PGAP)	Scaffold	42811	8465075	2019-11-05	7685	PRJNA544339	SAMN11619524
Streptomyces katsurahamanus		strain: T-272	2577098	ASM960089v1	GCF_009600895.1	RefSeq	NCBI Prokaryotic Genome Annotation Pipeline (PGAP)	Scaffold	25412	7243826	2019-11-05	6570	PRJNA544321	SAMN11620976
Streptomyces smaragdinus		strain: RB5	2585196	ASM960438v1	GCF_009604385.1	RefSeq	NCBI Prokaryotic Genome Annotation Pipeline (PGAP)	Contig	161565	7857212	2019-11-06	7226	PRJNA545686	SAMN11898449
Streptomyces sp. RB17		strain: RB17	2585197	ASM960445v1	GCF_009604455.1	RefSeq	NCBI Prokaryotic Genome Annotation Pipeline (PGAP)	Scaffold	747161	9752269	2019-11-06	9138	PRJNA545686	SAMN11898452
Streptomyces sp. SUK 48		strain: SUK 48	2582831	ASM965076v1	GCF_009650765.1	RefSeq	NCBI Prokaryotic Genome Annotation Pipeline (PGAP)	Complete Genome	8341671	8341671	2019-11-12	7391	PRJNA587018	SAMN11665303
Streptomyces blattellae		strain: TRM63209	2569855	ASM970955v1	GCF_009709555.1	RefSeq	NCBI Prokaryotic Genome Annotation Pipeline (PGAP)	Scaffold	89619	8494434	2019-11-26	7934	PRJNA579796	SAMN13133878
Streptomyces taklimakanensis		strain: TRM43335	2569853	ASM970957v1	GCF_009709575.1	RefSeq	NCBI Prokaryotic Genome Annotation Pipeline (PGAP)	Contig	5949284	6136714	2019-11-26	5396	PRJNA563215	SAMN12670342
Streptomyces lycii		strain: TRM 66187	2654337	ASM973568v1	GCF_009735685.1	RefSeq	NCBI Prokaryotic Genome Annotation Pipeline (PGAP)	Scaffold	31286	7654960	2019-12-09	6541	PRJNA578243	SAMN13053409
Streptomyces sp. Z38		strain: Z38	2682780	ASM973922v1	GCF_009739225.1	RefSeq	NCBI Prokaryotic Genome Annotation Pipeline (PGAP)	Scaffold	22652	7319726	2019-12-10	6851	PRJNA593488	SAMN13477514
Streptomyces apocyni		strain: TRM 66233	2654677	ASM973946v1	GCF_009739465.1	RefSeq	NCBI Prokaryotic Genome Annotation Pipeline (PGAP)	Scaffold	239872	7030968	2019-12-10	6397	PRJNA578002	SAMN13045849
Streptomyces ficellus		strain: NRRL 8067	1977088	ASM973990v1	GCF_009739905.1	RefSeq	NCBI Prokaryotic Genome Annotation Pipeline (PGAP)	Complete Genome	7078240	7078240	2019-12-11	6399	PRJNA507930	SAMN10516753
Streptomyces typhae		strain: p1417	2681492	ASM975560v1	GCF_009755605.1	RefSeq	NCBI Prokaryotic Genome Annotation Pipeline (PGAP)	Scaffold	287733	9812178	2019-12-15	8334	PRJNA591980	SAMN13394553
Streptomyces sp. BA2		strain: BA2	436595	ASM976973v1	GCF_009769735.1	RefSeq	NCBI Prokaryotic Genome Annotation Pipeline (PGAP)	Contig	9441140	10043478	2019-12-19	9147	PRJNA531570	SAMN11370196
Streptomyces sp. QHH-9511		strain: QHH-9511	2684468	ASM978963v1	GCF_009789635.1	RefSeq	NCBI Prokaryotic Genome Annotation Pipeline (PGAP)	Complete Genome	7524079	7615276	2019-12-22	7045	PRJNA595049	SAMN13545208
Streptomyces broussonetiae		strain: T44	2686304	ASM979628v1	GCF_009796285.1	RefSeq	NCBI Prokaryotic Genome Annotation Pipeline (PGAP)	Complete Genome	9735779	9735779	2019-12-24	9025	PRJNA595585	SAMN13560631
Streptomyces caniferus		strain: NBRC 15389	285557	ASM981155v1	GCF_009811555.1	RefSeq	NCBI Prokaryotic Genome Annotation Pipeline (PGAP)	Contig	4890975	9147309	2019-12-10	8053	PRJDB8970	SAMD00194895
Streptomyces glebosus		strain: NBRC 13786	249580	ASM981157v1	GCF_009811575.1	RefSeq	NCBI Prokaryotic Genome Annotation Pipeline (PGAP)	Contig	8442457	8442457	2019-12-10	7454	PRJDB8971	SAMD00194896
Streptomyces libani subsp. libani		strain: NBRC 13452	68044	ASM981159v1	GCF_009811595.1	RefSeq	NCBI Prokaryotic Genome Annotation Pipeline (PGAP)	Contig	6399834	9151272	2019-12-10	7928	PRJDB8972	SAMD00194897
Streptomyces libani subsp. rufus		strain: NBRC 15424	249582	ASM981161v2	GCF_009811615.1	RefSeq	NCBI Prokaryotic Genome Annotation Pipeline (PGAP)	Complete Genome	8522827	8612788	2020-08-29	7668	PRJDB8973	SAMD00194898
Streptomyces tubercidicus		strain: NBRC 13090	47759	ASM981163v1	GCF_009811635.1	RefSeq	NCBI Prokaryotic Genome Annotation Pipeline (PGAP)	Contig	5839489	7928609	2019-12-10	6856	PRJDB8974	SAMD00194899
Streptomyces sp. YIM 132580		strain: YIM 132580	2691958	ASM982374v1	GCF_009823745.1	RefSeq	NCBI Prokaryotic Genome Annotation Pipeline (PGAP)	Scaffold	456769	7652248	2019-12-31	6831	PRJNA597290	SAMN13671721
Streptomyces sp. HUCO-GS316		strain: HUCO-GS316	2692198	ASM982702v1	GCF_009827025.1	RefSeq	NCBI Prokaryotic Genome Annotation Pipeline (PGAP)	Contig	195371	8520202	2020-01-01	7856	PRJNA597687	SAMN13680003
Streptomyces tendae		strain: UTMC 3329	1932	ASM982958v1	GCF_009829585.1	RefSeq	NCBI Prokaryotic Genome Annotation Pipeline (PGAP)	Scaffold	198072	8653184	2020-01-03	7765	PRJNA507186	SAMN10485464
Streptomyces sp. XHT-2		strain: XHT-2	2692621	ASM983115v1	GCF_009831155.1	RefSeq	NCBI Prokaryotic Genome Annotation Pipeline (PGAP)	Scaffold	148656	7262809	2020-01-06	6700	PRJNA598026	SAMN13697032
Streptomyces sp. Tu 2975		strain: Tu 2975	2676871	ASM983292v1	GCF_009832925.1	RefSeq	NCBI Prokaryotic Genome Annotation Pipeline (PGAP)	Complete Genome	7623788	7623788	2020-01-07	6936	PRJNA590865	SAMN13341645
Streptomyces sp. GF20		strain: GF20	2692235	ASM983410v1	GCF_009834105.1	RefSeq	NCBI Prokaryotic Genome Annotation Pipeline (PGAP)	Complete Genome	7311137	7311137	2020-01-08	6374	PRJNA597612	SAMN13679251
Streptomyces sp. GS7		strain: GS7	2692234	ASM983412v1	GCF_009834125.1	RefSeq	NCBI Prokaryotic Genome Annotation Pipeline (PGAP)	Complete Genome	9067183	9067183	2020-01-08	8021	PRJNA597611	SAMN13679250
Streptomyces sp. HF10		strain: HF10	2692233	ASM983414v1	GCF_009834145.1	RefSeq	NCBI Prokaryotic Genome Annotation Pipeline (PGAP)	Complete Genome	7814787	7906239	2020-01-08	7088	PRJNA597610	SAMN13679248
Streptomyces fradiae ATCC 10745 = DSM 40063		strain: ATCC 10745	1319510	ASM983466v1	GCF_009834665.1	RefSeq	NCBI Prokaryotic Genome Annotation Pipeline (PGAP)	Contig	142567	6993486	2020-01-08	6070	PRJNA196669	SAMN03018451
Streptomyces sp. FR-008		strain: FR-008	206662	ASM984682v1	GCF_009846825.1	RefSeq	NCBI Prokaryotic Genome Annotation Pipeline (PGAP)	Scaffold	242926	7235067	2020-01-09	6361	PRJNA218054	SAMN06186983
Streptomyces sp. Tu 3180		strain: Tu 3180	2682611	ASM985241v1	GCF_009852415.1	RefSeq	NCBI Prokaryotic Genome Annotation Pipeline (PGAP)	Contig	8390116	8634962	2020-01-10	7581	PRJNA590938	SAMN13342867
Streptomyces sp. HM190		strain: HM190	2695266	ASM985713v1	GCF_009857135.1	RefSeq	NCBI Prokaryotic Genome Annotation Pipeline (PGAP)	Complete Genome	7762826	7762826	2020-01-12	6670	PRJNA598787	SAMN13716042
Streptomyces sp. SID4946		strain: SID4946	2690286	ASM986202v1	GCF_009862025.1	RefSeq	NCBI Prokaryotic Genome Annotation Pipeline (PGAP)	Contig	35596	8599166	2020-01-13	8151	PRJNA596543	SAMN13630853
Streptomyces sp. SID8366		strain: SID8366	2690348	ASM986203v1	GCF_009862035.1	RefSeq	NCBI Prokaryotic Genome Annotation Pipeline (PGAP)	Scaffold	332821	8026993	2020-01-13	7174	PRJNA596543	SAMN13630915
Streptomyces sp. SID8360		strain: SID8360	2690344	ASM986204v1	GCF_009862045.1	RefSeq	NCBI Prokaryotic Genome Annotation Pipeline (PGAP)	Scaffold	337025	7380346	2020-01-13	6643	PRJNA596543	SAMN13630911
Streptomyces sp. SID8358		strain: SID8358	2690342	ASM986205v1	GCF_009862055.1	RefSeq	NCBI Prokaryotic Genome Annotation Pipeline (PGAP)	Scaffold	354893	7360219	2020-01-13	6584	PRJNA596543	SAMN13630909
Streptomyces sp. SID8357		strain: SID8357	2690341	ASM986210v1	GCF_009862105.1	RefSeq	NCBI Prokaryotic Genome Annotation Pipeline (PGAP)	Contig	700513	7452860	2020-01-13	6683	PRJNA596543	SAMN13630908
Streptomyces sp. SID8359		strain: SID8359	2690343	ASM986211v1	GCF_009862115.1	RefSeq	NCBI Prokaryotic Genome Annotation Pipeline (PGAP)	Scaffold	530441	7654598	2020-01-13	6478	PRJNA596543	SAMN13630910
Streptomyces sp. SID5910		strain: SID5910	2690312	ASM986212v1	GCF_009862125.1	RefSeq	NCBI Prokaryotic Genome Annotation Pipeline (PGAP)	Contig	12256	7382914	2020-01-13	7430	PRJNA596543	SAMN13630879
Streptomyces sp. SID8356		strain: SID8356	2690340	ASM986214v1	GCF_009862145.1	RefSeq	NCBI Prokaryotic Genome Annotation Pipeline (PGAP)	Scaffold	464790	7805445	2020-01-13	6608	PRJNA596543	SAMN13630907
Streptomyces sp. SID8350		strain: SID8350	2690337	ASM986220v1	GCF_009862205.1	RefSeq	NCBI Prokaryotic Genome Annotation Pipeline (PGAP)	Scaffold	178446	7969495	2020-01-13	7008	PRJNA596543	SAMN13630904
Streptomyces sp. SID7814		strain: SID7814	2690331	ASM986221v1	GCF_009862215.1	RefSeq	NCBI Prokaryotic Genome Annotation Pipeline (PGAP)	Scaffold	112574	8226158	2020-01-13	7491	PRJNA596543	SAMN13630898
Streptomyces sp. SID8354		strain: SID8354	2690339	ASM986222v1	GCF_009862225.1	RefSeq	NCBI Prokaryotic Genome Annotation Pipeline (PGAP)	Scaffold	159541	8596663	2020-01-13	7719	PRJNA596543	SAMN13630906
Streptomyces sp. SID7816		strain: SID7816	2690333	ASM986224v1	GCF_009862245.1	RefSeq	NCBI Prokaryotic Genome Annotation Pipeline (PGAP)	Contig	8545929	8545929	2020-01-13	7233	PRJNA596543	SAMN13630900
Streptomyces sp. SID8352		strain: SID8352	2690338	ASM986226v1	GCF_009862265.1	RefSeq	NCBI Prokaryotic Genome Annotation Pipeline (PGAP)	Scaffold	135139	7784547	2020-01-13	6602	PRJNA596543	SAMN13630905
Streptomyces sp. SID8367		strain: SID8367	2690349	ASM986230v1	GCF_009862305.1	RefSeq	NCBI Prokaryotic Genome Annotation Pipeline (PGAP)	Scaffold	264961	8956806	2020-01-13	8247	PRJNA596543	SAMN13630916
Streptomyces sp. SID7817		strain: SID7817	2690334	ASM986234v1	GCF_009862345.1	RefSeq	NCBI Prokaryotic Genome Annotation Pipeline (PGAP)	Contig	6841649	6841649	2020-01-13	5979	PRJNA596543	SAMN13630901
Streptomyces sp. SID7834		strain: SID7834	2690336	ASM986235v1	GCF_009862355.1	RefSeq	NCBI Prokaryotic Genome Annotation Pipeline (PGAP)	Contig	20713	7336691	2020-01-13	6908	PRJNA596543	SAMN13630903
Streptomyces sp. SID7815		strain: SID7815	2690332	ASM986236v1	GCF_009862365.1	RefSeq	NCBI Prokaryotic Genome Annotation Pipeline (PGAP)	Contig	7337497	7337497	2020-01-13	6528	PRJNA596543	SAMN13630899
Streptomyces sp. SID4945		strain: SID4945	2690285	ASM986240v1	GCF_009862405.1	RefSeq	NCBI Prokaryotic Genome Annotation Pipeline (PGAP)	Contig	55778	7169314	2020-01-13	6343	PRJNA596543	SAMN13630852
Streptomyces sp. SID8364		strain: SID8364	2690347	ASM986241v1	GCF_009862415.1	RefSeq	NCBI Prokaryotic Genome Annotation Pipeline (PGAP)	Scaffold	404947	8648704	2020-01-13	7407	PRJNA596543	SAMN13630914
Streptomyces sp. SID7813		strain: SID7813	2690330	ASM986244v1	GCF_009862445.1	RefSeq	NCBI Prokaryotic Genome Annotation Pipeline (PGAP)	Contig	8667507	8667507	2020-01-13	7859	PRJNA596543	SAMN13630897
Streptomyces sp. SID4941		strain: SID4941	2690283	ASM986246v1	GCF_009862465.1	RefSeq	NCBI Prokaryotic Genome Annotation Pipeline (PGAP)	Contig	38665	7123431	2020-01-13	6395	PRJNA596543	SAMN13630850
Streptomyces sp. SID4940		strain: SID4940	2690282	ASM986247v1	GCF_009862475.1	RefSeq	NCBI Prokaryotic Genome Annotation Pipeline (PGAP)	Contig	54854	7343669	2020-01-13	6755	PRJNA596543	SAMN13630849
Streptomyces sp. SID7805		strain: SID7805	2690328	ASM986250v1	GCF_009862505.1	RefSeq	NCBI Prokaryotic Genome Annotation Pipeline (PGAP)	Contig	181994	8676266	2020-01-13	7486	PRJNA596543	SAMN13630895
Streptomyces sp. SID7804		strain: SID7804	2690327	ASM986251v1	GCF_009862515.1	RefSeq	NCBI Prokaryotic Genome Annotation Pipeline (PGAP)	Contig	9144	7603710	2020-01-13	7536	PRJNA596543	SAMN13630894
Streptomyces sp. SID7810		strain: SID7810	2690329	ASM986252v1	GCF_009862525.1	RefSeq	NCBI Prokaryotic Genome Annotation Pipeline (PGAP)	Scaffold	3636822	5995382	2020-01-13	5257	PRJNA596543	SAMN13630896
Streptomyces sp. SID4944		strain: SID4944	2690284	ASM986256v1	GCF_009862565.1	RefSeq	NCBI Prokaryotic Genome Annotation Pipeline (PGAP)	Contig	20941	8178919	2020-01-13	7487	PRJNA596543	SAMN13630851
Streptomyces sp. SID69		strain: SID69	2690323	ASM986262v1	GCF_009862625.1	RefSeq	NCBI Prokaryotic Genome Annotation Pipeline (PGAP)	Contig	23142	7987446	2020-01-13	7591	PRJNA596543	SAMN13630890
Streptomyces sp. SID724		strain: SID724	2690324	ASM986263v1	GCF_009862635.1	RefSeq	NCBI Prokaryotic Genome Annotation Pipeline (PGAP)	Contig	11833	8616905	2020-01-13	8125	PRJNA596543	SAMN13630891
Streptomyces sp. SID685		strain: SID685	2690322	ASM986268v1	GCF_009862685.1	RefSeq	NCBI Prokaryotic Genome Annotation Pipeline (PGAP)	Contig	9674	8811028	2020-01-13	9198	PRJNA596543	SAMN13630889
Streptomyces sp. SID6137		strain: SID6137	2690319	ASM986276v1	GCF_009862765.1	RefSeq	NCBI Prokaryotic Genome Annotation Pipeline (PGAP)	Contig	9050	8125041	2020-01-13	8256	PRJNA596543	SAMN13630886
Streptomyces sp. SID5473		strain: SID5473	2690299	ASM986282v1	GCF_009862825.1	RefSeq	NCBI Prokaryotic Genome Annotation Pipeline (PGAP)	Contig	13297	7672074	2020-01-13	6874	PRJNA596543	SAMN13630866
Streptomyces sp. SID6139		strain: SID6139	2690320	ASM986284v1	GCF_009862845.1	RefSeq	NCBI Prokaryotic Genome Annotation Pipeline (PGAP)	Contig	8297	8092750	2020-01-13	8274	PRJNA596543	SAMN13630887
Streptomyces sp. SID5469		strain: SID5469	2690296	ASM986286v1	GCF_009862865.1	RefSeq	NCBI Prokaryotic Genome Annotation Pipeline (PGAP)	Contig	9025608	9025608	2020-01-13	7940	PRJNA596543	SAMN13630863
Streptomyces sp. SID5468		strain: SID5468	2690295	ASM986288v1	GCF_009862885.1	RefSeq	NCBI Prokaryotic Genome Annotation Pipeline (PGAP)	Contig	6283062	6283062	2020-01-13	5585	PRJNA596543	SAMN13630862
Streptomyces sp. SID5474		strain: SID5474	2690300	ASM986289v1	GCF_009862895.1	RefSeq	NCBI Prokaryotic Genome Annotation Pipeline (PGAP)	Scaffold	180969	11392659	2020-01-13	9881	PRJNA596543	SAMN13630867
Streptomyces sp. SID5470		strain: SID5470	2690297	ASM986292v1	GCF_009862925.1	RefSeq	NCBI Prokaryotic Genome Annotation Pipeline (PGAP)	Scaffold	33523	9313494	2020-01-13	8628	PRJNA596543	SAMN13630864
Streptomyces sp. SID5471		strain: SID5471	2690298	ASM986293v1	GCF_009862935.1	RefSeq	NCBI Prokaryotic Genome Annotation Pipeline (PGAP)	Contig	40361	9501372	2020-01-13	8668	PRJNA596543	SAMN13630865
Streptomyces sp. SID5466		strain: SID5466	2690294	ASM986296v1	GCF_009862965.1	RefSeq	NCBI Prokaryotic Genome Annotation Pipeline (PGAP)	Scaffold	38584	7817295	2020-01-13	6965	PRJNA596543	SAMN13630861
Streptomyces sp. SID5464		strain: SID5464	2690293	ASM986298v1	GCF_009862985.1	RefSeq	NCBI Prokaryotic Genome Annotation Pipeline (PGAP)	Scaffold	78086	8893692	2020-01-13	8124	PRJNA596543	SAMN13630860
Streptomyces sp. SID4956		strain: SID4956	2690290	ASM986300v1	GCF_009863005.1	RefSeq	NCBI Prokaryotic Genome Annotation Pipeline (PGAP)	Contig	18221	7595400	2020-01-13	7531	PRJNA596543	SAMN13630857
Streptomyces sp. SID4985		strain: SID4985	2690292	ASM986302v1	GCF_009863025.1	RefSeq	NCBI Prokaryotic Genome Annotation Pipeline (PGAP)	Contig	18077	6615579	2020-01-13	6559	PRJNA596543	SAMN13630859
Streptomyces sp. SID4982		strain: SID4982	2690291	ASM986303v1	GCF_009863035.1	RefSeq	NCBI Prokaryotic Genome Annotation Pipeline (PGAP)	Contig	13238	6265992	2020-01-13	6542	PRJNA596543	SAMN13630858
Streptomyces sp. SID4948		strain: SID4948	2690287	ASM986304v1	GCF_009863045.1	RefSeq	NCBI Prokaryotic Genome Annotation Pipeline (PGAP)	Contig	21477	8002429	2020-01-13	7274	PRJNA596543	SAMN13630854
Streptomyces sp. SID4951		strain: SID4951	2690289	ASM986308v1	GCF_009863085.1	RefSeq	NCBI Prokaryotic Genome Annotation Pipeline (PGAP)	Scaffold	247990	9563454	2020-01-13	8375	PRJNA596543	SAMN13630856
Streptomyces sp. SID4950		strain: SID4950	2690288	ASM986309v1	GCF_009863095.1	RefSeq	NCBI Prokaryotic Genome Annotation Pipeline (PGAP)	Contig	38736	8991371	2020-01-13	7995	PRJNA596543	SAMN13630855
Streptomyces sp. SID4936		strain: SID4936	2690279	ASM986312v1	GCF_009863125.1	RefSeq	NCBI Prokaryotic Genome Annotation Pipeline (PGAP)	Contig	266092	9346387	2020-01-13	8313	PRJNA596543	SAMN13630846
Streptomyces sp. SID4937		strain: SID4937	2690280	ASM986314v1	GCF_009863145.1	RefSeq	NCBI Prokaryotic Genome Annotation Pipeline (PGAP)	Contig	142272	7839483	2020-01-13	7051	PRJNA596543	SAMN13630847
Streptomyces sp. SID4928		strain: SID4928	2690276	ASM986315v1	GCF_009863155.1	RefSeq	NCBI Prokaryotic Genome Annotation Pipeline (PGAP)	Scaffold	6030272	8731660	2020-01-13	7489	PRJNA596543	SAMN13630843
Streptomyces sp. SID4939		strain: SID4939	2690281	ASM986316v1	GCF_009863165.1	RefSeq	NCBI Prokaryotic Genome Annotation Pipeline (PGAP)	Contig	129868	7363280	2020-01-13	6665	PRJNA596543	SAMN13630848
Streptomyces sp. SID4934		strain: SID4934	2690278	ASM986317v1	GCF_009863175.1	RefSeq	NCBI Prokaryotic Genome Annotation Pipeline (PGAP)	Contig	88536	7172686	2020-01-13	6332	PRJNA596543	SAMN13630845
Streptomyces sp. SID4926		strain: SID4926	2690275	ASM986322v1	GCF_009863225.1	RefSeq	NCBI Prokaryotic Genome Annotation Pipeline (PGAP)	Contig	59002	7443083	2020-01-13	6609	PRJNA596543	SAMN13630842
Streptomyces sp. SID4925		strain: SID4925	2690274	ASM986323v1	GCF_009863235.1	RefSeq	NCBI Prokaryotic Genome Annotation Pipeline (PGAP)	Scaffold	285389	7407922	2020-01-13	6552	PRJNA596543	SAMN13630841
Streptomyces sp. SID4923		strain: SID4923	2690273	ASM986326v1	GCF_009863265.1	RefSeq	NCBI Prokaryotic Genome Annotation Pipeline (PGAP)	Contig	490467	7564593	2020-01-13	6788	PRJNA596543	SAMN13630840
Streptomyces sp. SID4920		strain: SID4920	2690271	ASM986327v1	GCF_009863275.1	RefSeq	NCBI Prokaryotic Genome Annotation Pipeline (PGAP)	Scaffold	465179	8143430	2020-01-13	7358	PRJNA596543	SAMN13630838
Streptomyces sp. SID4921		strain: SID4921	2690272	ASM986328v1	GCF_009863285.1	RefSeq	NCBI Prokaryotic Genome Annotation Pipeline (PGAP)	Scaffold	677279	7866187	2020-01-13	7095	PRJNA596543	SAMN13630839
Streptomyces sp. SID8382		strain: SID8382	2690362	ASM986480v1	GCF_009864805.1	RefSeq	NCBI Prokaryotic Genome Annotation Pipeline (PGAP)	Contig	20996	11598748	2020-01-13	10235	PRJNA596543	SAMN13630929
Streptomyces sp. SID8379		strain: SID8379	2690359	ASM986484v1	GCF_009864845.1	RefSeq	NCBI Prokaryotic Genome Annotation Pipeline (PGAP)	Scaffold	328392	9161949	2020-01-13	8413	PRJNA596543	SAMN13630926
Streptomyces sp. SID8380		strain: SID8380	2690360	ASM986485v1	GCF_009864855.1	RefSeq	NCBI Prokaryotic Genome Annotation Pipeline (PGAP)	Scaffold	5678	6763645	2020-01-13	6732	PRJNA596543	SAMN13630927
Streptomyces sp. SID8381		strain: SID8381	2690361	ASM986486v1	GCF_009864865.1	RefSeq	NCBI Prokaryotic Genome Annotation Pipeline (PGAP)	Scaffold	238484	8252435	2020-01-13	7235	PRJNA596543	SAMN13630928
Streptomyces sp. SID8378		strain: SID8378	2690358	ASM986490v1	GCF_009864905.1	RefSeq	NCBI Prokaryotic Genome Annotation Pipeline (PGAP)	Scaffold	291629	8317680	2020-01-13	7525	PRJNA596543	SAMN13630925
Streptomyces sp. SID8377		strain: SID8377	2690357	ASM986491v1	GCF_009864915.1	RefSeq	NCBI Prokaryotic Genome Annotation Pipeline (PGAP)	Scaffold	213543	8646873	2020-01-13	8078	PRJNA596543	SAMN13630924
Streptomyces sp. SID8385		strain: SID8385	2690364	ASM986498v1	GCF_009864985.1	RefSeq	NCBI Prokaryotic Genome Annotation Pipeline (PGAP)	Contig	17565	7187041	2020-01-13	6828	PRJNA596543	SAMN13630931
Streptomyces sp. SID8376		strain: SID8376	2690356	ASM986502v1	GCF_009865025.1	RefSeq	NCBI Prokaryotic Genome Annotation Pipeline (PGAP)	Scaffold	141326	7586126	2020-01-13	6998	PRJNA596543	SAMN13630923
Streptomyces sp. SID8375		strain: SID8375	2690355	ASM986503v1	GCF_009865035.1	RefSeq	NCBI Prokaryotic Genome Annotation Pipeline (PGAP)	Contig	299381	7846427	2020-01-13	6934	PRJNA596543	SAMN13630922
Streptomyces sp. SID8373		strain: SID8373	2690353	ASM986506v1	GCF_009865065.1	RefSeq	NCBI Prokaryotic Genome Annotation Pipeline (PGAP)	Scaffold	484034	8219717	2020-01-13	7480	PRJNA596543	SAMN13630920
Streptomyces sp. SID8369		strain: SID8369	2690350	ASM986507v1	GCF_009865075.1	RefSeq	NCBI Prokaryotic Genome Annotation Pipeline (PGAP)	Scaffold	873732	8044205	2020-01-13	6957	PRJNA596543	SAMN13630917
Streptomyces sp. SID8370		strain: SID8370	2690351	ASM986508v1	GCF_009865085.1	RefSeq	NCBI Prokaryotic Genome Annotation Pipeline (PGAP)	Contig	113608	7077644	2020-01-13	6132	PRJNA596543	SAMN13630918
Streptomyces sp. SID8371		strain: SID8371	2690352	ASM986512v1	GCF_009865125.1	RefSeq	NCBI Prokaryotic Genome Annotation Pipeline (PGAP)	Scaffold	406114	7004837	2020-01-13	6085	PRJNA596543	SAMN13630919
Streptomyces sp. SID8374		strain: SID8374	2690354	ASM986513v1	GCF_009865135.1	RefSeq	NCBI Prokaryotic Genome Annotation Pipeline (PGAP)	Contig	5285582	7783376	2020-01-13	6949	PRJNA596543	SAMN13630921
Streptomyces sp. SID335		strain: SID335	2690261	ASM986516v1	GCF_009865165.1	RefSeq	NCBI Prokaryotic Genome Annotation Pipeline (PGAP)	Contig	21184	8566009	2020-01-13	8357	PRJNA596543	SAMN13630828
Streptomyces sp. SID337		strain: SID337	2690262	ASM986517v1	GCF_009865175.1	RefSeq	NCBI Prokaryotic Genome Annotation Pipeline (PGAP)	Contig	17668	8472788	2020-01-13	8323	PRJNA596543	SAMN13630829
Streptomyces sp. SID2999		strain: SID2999	2690258	ASM986520v1	GCF_009865205.1	RefSeq	NCBI Prokaryotic Genome Annotation Pipeline (PGAP)	Contig	22006	6339223	2020-01-13	6260	PRJNA596543	SAMN13630825
Streptomyces sp. SID3343		strain: SID3343	2690260	ASM986521v1	GCF_009865215.1	RefSeq	NCBI Prokaryotic Genome Annotation Pipeline (PGAP)	Contig	14460	11063640	2020-01-13	10599	PRJNA596543	SAMN13630827
Streptomyces sp. SID4917		strain: SID4917	2690269	ASM986526v1	GCF_009865265.1	RefSeq	NCBI Prokaryotic Genome Annotation Pipeline (PGAP)	Contig	9124	8374297	2020-01-13	8290	PRJNA596543	SAMN13630836
Streptomyces sp. SID4915		strain: SID4915	2690268	ASM986527v1	GCF_009865275.1	RefSeq	NCBI Prokaryotic Genome Annotation Pipeline (PGAP)	Contig	35205	7312640	2020-01-13	6699	PRJNA596543	SAMN13630835
Streptomyces sp. SID4919		strain: SID4919	2690270	ASM986530v1	GCF_009865305.1	RefSeq	NCBI Prokaryotic Genome Annotation Pipeline (PGAP)	Scaffold	232034	8386301	2020-01-13	7150	PRJNA596543	SAMN13630837
Streptomyces sp. SID4913		strain: SID4913	2690266	ASM986532v1	GCF_009865325.1	RefSeq	NCBI Prokaryotic Genome Annotation Pipeline (PGAP)	Scaffold	258536	7948485	2020-01-13	7006	PRJNA596543	SAMN13630833
Streptomyces sp. SID4912		strain: SID4912	2690265	ASM986536v1	GCF_009865365.1	RefSeq	NCBI Prokaryotic Genome Annotation Pipeline (PGAP)	Scaffold	363138	7295516	2020-01-13	6356	PRJNA596543	SAMN13630832
Streptomyces sp. SID486		strain: SID486	2690264	ASM986538v1	GCF_009865385.1	RefSeq	NCBI Prokaryotic Genome Annotation Pipeline (PGAP)	Contig	21568	8524421	2020-01-13	7831	PRJNA596543	SAMN13630831
Streptomyces sp. SID3212		strain: SID3212	2690259	ASM986540v1	GCF_009865405.1	RefSeq	NCBI Prokaryotic Genome Annotation Pipeline (PGAP)	Contig	13092	7981513	2020-01-13	7681	PRJNA596543	SAMN13630826
Streptomyces sp. SID3915		strain: SID3915	2690263	ASM986542v1	GCF_009865425.1	RefSeq	NCBI Prokaryotic Genome Annotation Pipeline (PGAP)	Contig	17651	7275639	2020-01-13	7076	PRJNA596543	SAMN13630830
Streptomyces sp. SID1		strain: SID1	2690252	ASM986546v1	GCF_009865465.1	RefSeq	NCBI Prokaryotic Genome Annotation Pipeline (PGAP)	Contig	7414440	7414440	2020-01-13	6627	PRJNA596543	SAMN13630819
Streptomyces sp. SID2888		strain: SID2888	2690256	ASM986547v1	GCF_009865475.1	RefSeq	NCBI Prokaryotic Genome Annotation Pipeline (PGAP)	Contig	44392	7876955	2020-01-13	7399	PRJNA596543	SAMN13630823
Streptomyces sp. SID2119		strain: SID2119	2690253	ASM986550v1	GCF_009865505.1	RefSeq	NCBI Prokaryotic Genome Annotation Pipeline (PGAP)	Contig	7364	7657831	2020-01-13	8215	PRJNA596543	SAMN13630820
Streptomyces sp. SID2563		strain: SID2563	2690255	ASM986554v1	GCF_009865545.1	RefSeq	NCBI Prokaryotic Genome Annotation Pipeline (PGAP)	Contig	14193	7470833	2020-01-13	7522	PRJNA596543	SAMN13630822
Streptomyces sp. SID1046		strain: SID1046	2690249	ASM986556v1	GCF_009865565.1	RefSeq	NCBI Prokaryotic Genome Annotation Pipeline (PGAP)	Contig	36788	8643048	2020-01-13	8278	PRJNA596543	SAMN13630816
Streptomyces sp. SID161		strain: SID161	2690251	ASM986558v1	GCF_009865585.1	RefSeq	NCBI Prokaryotic Genome Annotation Pipeline (PGAP)	Contig	8560	8528254	2020-01-13	8624	PRJNA596543	SAMN13630818
Streptomyces sp. SID1328		strain: SID1328	2690250	ASM986559v1	GCF_009865595.1	RefSeq	NCBI Prokaryotic Genome Annotation Pipeline (PGAP)	Contig	11712	6910392	2020-01-13	7164	PRJNA596543	SAMN13630817
Streptomyces sp. SID1034		strain: SID1034	2690248	ASM986560v1	GCF_009865605.1	RefSeq	NCBI Prokaryotic Genome Annotation Pipeline (PGAP)	Contig	12428	8656216	2020-01-13	8439	PRJNA596543	SAMN13630815
Streptomyces griseus		strain: CGMCC 4.18	1911	ASM986645v1	GCF_009866455.1	RefSeq	NCBI Prokaryotic Genome Annotation Pipeline (PGAP)	Scaffold	96588	8474298	2020-01-10	7332	PRJNA306597	SAMN04357262
Streptomyces sp. NHF165		strain: NHF165	2175864	ASM986707v1	GCF_009867075.1	RefSeq	NCBI Prokaryotic Genome Annotation Pipeline (PGAP)	Complete Genome	8457300	8457300	2020-01-14	6835	PRJNA454511	SAMN09009548
Streptomyces sp. SID5785		strain: SID5785	2690309	ASM987006v1	GCF_009870065.1	RefSeq	NCBI Prokaryotic Genome Annotation Pipeline (PGAP)	Contig	10784	7488674	2020-01-14	7525	PRJNA596543	SAMN13630876
Streptomyces sp. SID5476		strain: SID5476	2690302	ASM987008v1	GCF_009870085.1	RefSeq	NCBI Prokaryotic Genome Annotation Pipeline (PGAP)	Scaffold	195186	8914727	2020-01-14	7914	PRJNA596543	SAMN13630869
Streptomyces sp. SID5606		strain: SID5606	2690305	ASM987009v1	GCF_009870095.1	RefSeq	NCBI Prokaryotic Genome Annotation Pipeline (PGAP)	Contig	27471	7962583	2020-01-14	7546	PRJNA596543	SAMN13630872
Streptomyces sp. SID5770		strain: SID5770	2690308	ASM987251v1	GCF_009872515.1	RefSeq	NCBI Prokaryotic Genome Annotation Pipeline (PGAP)	Contig	24858	7934379	2020-01-14	7834	PRJNA596543	SAMN13630875
Streptomyces sp. SID5789		strain: SID5789	2690310	ASM987253v1	GCF_009872535.1	RefSeq	NCBI Prokaryotic Genome Annotation Pipeline (PGAP)	Contig	15738	8502958	2020-01-14	8379	PRJNA596543	SAMN13630877
Streptomyces sp. SID5643		strain: SID5643	2690307	ASM987255v1	GCF_009872555.1	RefSeq	NCBI Prokaryotic Genome Annotation Pipeline (PGAP)	Contig	50997	8617023	2020-01-14	8039	PRJNA596543	SAMN13630874
Streptomyces sp. SID5614		strain: SID5614	2690306	ASM987256v1	GCF_009872565.1	RefSeq	NCBI Prokaryotic Genome Annotation Pipeline (PGAP)	Contig	25468	7422738	2020-01-14	6927	PRJNA596543	SAMN13630873
Streptomyces sp. SID5477		strain: SID5477	2690303	ASM987259v1	GCF_009872595.1	RefSeq	NCBI Prokaryotic Genome Annotation Pipeline (PGAP)	Contig	16819	8478314	2020-01-14	8702	PRJNA596543	SAMN13630870
Streptomyces sp. SID5594		strain: SID5594	2690304	ASM987261v1	GCF_009872615.1	RefSeq	NCBI Prokaryotic Genome Annotation Pipeline (PGAP)	Scaffold	822299	8075580	2020-01-14	7189	PRJNA596543	SAMN13630871
Streptomyces sp. SID5914		strain: SID5914	2690313	ASM987327v1	GCF_009873275.1	RefSeq	NCBI Prokaryotic Genome Annotation Pipeline (PGAP)	Contig	9441	8514473	2020-01-14	8630	PRJNA596543	SAMN13630880
Streptomyces boluensis		strain: YC537	1775135	ASM990819v1	GCF_009908195.1	RefSeq	NCBI Prokaryotic Genome Annotation Pipeline (PGAP)	Contig	16908	8247588	2020-01-20	7679	PRJNA600811	SAMN13831660
Streptomyces sp. GC420		strain: GC420	2697568	ASM991610v1	GCF_009916105.1	RefSeq	NCBI Prokaryotic Genome Annotation Pipeline (PGAP)	Scaffold	17503	8590700	2020-01-22	7830	PRJNA600812	SAMN13831661
Streptomyces antimycoticus		strain: NBRC 100767	68175	ASM993631v1	GCF_009936315.1	RefSeq	NCBI Prokaryotic Genome Annotation Pipeline (PGAP)	Complete Genome	11000615	11000615	2019-04-18	9662	PRJDB8173	SAMD00167088
Streptomyces sp. TR1341		strain: TR1341	2601266	ASM1011935v1	GCF_010119355.1	RefSeq	NCBI Prokaryotic Genome Annotation Pipeline (PGAP)	Contig	87030	8502107	2020-02-03	7645	PRJNA558635	SAMN12496210
Streptomyces sp. S4.7		strain: S4.7	2705439	ASM1038436v1	GCF_010384365.1	RefSeq	NCBI Prokaryotic Genome Annotation Pipeline (PGAP)	Complete Genome	7920066	7940295	2020-02-11	7022	PRJNA603981	SAMN13945026
Streptomyces sp. 604F		strain: 604F	1476754	ASM1052323v1	GCF_010523235.1	RefSeq	NCBI Prokaryotic Genome Annotation Pipeline (PGAP)	Complete Genome	6900059	7086150	2020-02-13	6204	PRJNA431866	SAMN08409127
Streptomyces anulatus		strain: SID10689	1892	ASM1054804v1	GCF_010548045.1	RefSeq	NCBI Prokaryotic Genome Annotation Pipeline (PGAP)	Contig	37429	8286260	2020-02-13	7380	PRJNA603111	SAMN13919650
Streptomyces sp. SID10115		strain: SID10115	2706016	ASM1054807v1	GCF_010548075.1	RefSeq	NCBI Prokaryotic Genome Annotation Pipeline (PGAP)	Contig	11324	8439432	2020-02-13	8906	PRJNA603111	SAMN13919661
Streptomyces sp. SID10362		strain: SID10362	2706021	ASM1054811v1	GCF_010548115.1	RefSeq	NCBI Prokaryotic Genome Annotation Pipeline (PGAP)	Contig	30742	8053516	2020-02-13	7803	PRJNA603111	SAMN13919655
Streptomyces sp. SID10853		strain: SID10853	2706028	ASM1054814v1	GCF_010548145.1	RefSeq	NCBI Prokaryotic Genome Annotation Pipeline (PGAP)	Contig	25717	7772420	2020-02-13	7381	PRJNA603111	SAMN13919647
Streptomyces cyaneofuscatus		strain: SID10855	66883	ASM1054816v1	GCF_010548165.1	RefSeq	NCBI Prokaryotic Genome Annotation Pipeline (PGAP)	Contig	246813	7879299	2020-02-13	7052	PRJNA603111	SAMN13919646
Streptomyces halstedii		strain: SID11342	1944	ASM1054817v1	GCF_010548175.1	RefSeq	NCBI Prokaryotic Genome Annotation Pipeline (PGAP)	Contig	22224	7840907	2020-02-13	7430	PRJNA603111	SAMN13919644
Streptomyces sp. SID10692		strain: SID10692	2706026	ASM1054818v1	GCF_010548185.1	RefSeq	NCBI Prokaryotic Genome Annotation Pipeline (PGAP)	Contig	9141	7692628	2020-02-13	7739	PRJNA603111	SAMN13919649
Streptomyces sp. SID10815		strain: SID10815	2706027	ASM1054821v1	GCF_010548215.1	RefSeq	NCBI Prokaryotic Genome Annotation Pipeline (PGAP)	Contig	9238	8117544	2020-02-13	8383	PRJNA603111	SAMN13919648
Streptomyces sp. SID11385		strain: SID11385	2706031	ASM1054824v1	GCF_010548245.1	RefSeq	NCBI Prokaryotic Genome Annotation Pipeline (PGAP)	Contig	14469	7495477	2020-02-13	7353	PRJNA603111	SAMN13919643
Streptomyces sp. SID11726		strain: SID11726	2706034	ASM1054826v1	GCF_010548265.1	RefSeq	NCBI Prokaryotic Genome Annotation Pipeline (PGAP)	Contig	408152	5822166	2020-02-13	5379	PRJNA603111	SAMN13919640
Streptomyces sp. SID12488		strain: SID12488	2706040	ASM1054827v1	GCF_010548275.1	RefSeq	NCBI Prokaryotic Genome Annotation Pipeline (PGAP)	Contig	217140	9604704	2020-02-13	8686	PRJNA603111	SAMN13919633
Streptomyces sp. SID13031		strain: SID13031	2706046	ASM1054830v1	GCF_010548305.1	RefSeq	NCBI Prokaryotic Genome Annotation Pipeline (PGAP)	Contig	336850	8518604	2020-02-13	7980	PRJNA603111	SAMN13919627
Streptomyces sp. SID13666		strain: SID13666	2706054	ASM1054832v1	GCF_010548325.1	RefSeq	NCBI Prokaryotic Genome Annotation Pipeline (PGAP)	Contig	163002	9669962	2020-02-13	8950	PRJNA603111	SAMN13919619
Streptomyces sp. SID13588		strain: SID13588	2706051	ASM1054834v1	GCF_010548345.1	RefSeq	NCBI Prokaryotic Genome Annotation Pipeline (PGAP)	Contig	152276	9631994	2020-02-13	8919	PRJNA603111	SAMN13919622
Streptomyces sp. SID13726		strain: SID13726	2706058	ASM1054837v1	GCF_010548375.1	RefSeq	NCBI Prokaryotic Genome Annotation Pipeline (PGAP)	Contig	394215	10943995	2020-02-13	10215	PRJNA603111	SAMN13919615
Streptomyces coelicoflavus		strain: SID14163	285562	ASM1054838v1	GCF_010548385.1	RefSeq	NCBI Prokaryotic Genome Annotation Pipeline (PGAP)	Contig	16758	7950410	2020-02-13	8005	PRJNA603111	SAMN13919609
Streptomyces coelicoflavus		strain: SID14172	285562	ASM1054843v1	GCF_010548435.1	RefSeq	NCBI Prokaryotic Genome Annotation Pipeline (PGAP)	Contig	18965	8146156	2020-02-13	8117	PRJNA603111	SAMN13919607
Streptomyces sp. SID14436		strain: SID14436	2706070	ASM1054846v1	GCF_010548465.1	RefSeq	NCBI Prokaryotic Genome Annotation Pipeline (PGAP)	Contig	16387	6843678	2020-02-13	6677	PRJNA603111	SAMN13919603
Streptomyces microflavus		strain: SID14438	1919	ASM1054847v1	GCF_010548475.1	RefSeq	NCBI Prokaryotic Genome Annotation Pipeline (PGAP)	Contig	33748	8261530	2020-02-13	8483	PRJNA603111	SAMN13919602
Streptomyces sp. SID14515		strain: SID14515	2706074	ASM1054850v1	GCF_010548505.1	RefSeq	NCBI Prokaryotic Genome Annotation Pipeline (PGAP)	Contig	124267	8684930	2020-02-13	7826	PRJNA603111	SAMN13919599
Streptomyces sp. SID14446		strain: SID14446	2706072	ASM1054851v1	GCF_010548515.1	RefSeq	NCBI Prokaryotic Genome Annotation Pipeline (PGAP)	Contig	184012	9282347	2020-02-13	8211	PRJNA603111	SAMN13919601
Streptomyces sp. SID14478		strain: SID14478	2706073	ASM1054852v1	GCF_010548525.1	RefSeq	NCBI Prokaryotic Genome Annotation Pipeline (PGAP)	Contig	13264	9066559	2020-02-13	9279	PRJNA603111	SAMN13919600
Streptomyces griseus		strain: SID164	1911	ASM1054856v1	GCF_010548565.1	RefSeq	NCBI Prokaryotic Genome Annotation Pipeline (PGAP)	Contig	16154	8337579	2020-02-13	7774	PRJNA603111	SAMN13919594
Streptomyces sp. SID339		strain: SID339	2706080	ASM1054857v1	GCF_010548575.1	RefSeq	NCBI Prokaryotic Genome Annotation Pipeline (PGAP)	Contig	34865	8738161	2020-02-13	8300	PRJNA603111	SAMN13919593
Streptomyces diastaticus		strain: SID7513	1956	ASM1054860v1	GCF_010548605.1	RefSeq	NCBI Prokaryotic Genome Annotation Pipeline (PGAP)	Contig	28537	8153595	2020-02-13	7715	PRJNA603111	SAMN13919586
Streptomyces anulatus		strain: SID505	1892	ASM1054861v1	GCF_010548615.1	RefSeq	NCBI Prokaryotic Genome Annotation Pipeline (PGAP)	Contig	15550	8240482	2020-02-13	7903	PRJNA603111	SAMN13919592
Streptomyces sp. SID6673		strain: SID6673	2706085	ASM1054864v1	GCF_010548645.1	RefSeq	NCBI Prokaryotic Genome Annotation Pipeline (PGAP)	Contig	833106	5397589	2020-02-13	4941	PRJNA603111	SAMN13919588
Streptomyces parvus		strain: SID7590	66428	ASM1054866v1	GCF_010548665.1	RefSeq	NCBI Prokaryotic Genome Annotation Pipeline (PGAP)	Contig	8187	8057313	2020-02-13	8651	PRJNA603111	SAMN13919585
Streptomyces bauhiniae		strain: SID7754	2340725	ASM1054867v1	GCF_010548675.1	RefSeq	NCBI Prokaryotic Genome Annotation Pipeline (PGAP)	Contig	42839	6839338	2020-02-13	6596	PRJNA603111	SAMN13919583
Streptomyces anulatus		strain: SID7903	1892	ASM1054870v1	GCF_010548705.1	RefSeq	NCBI Prokaryotic Genome Annotation Pipeline (PGAP)	Contig	41768	8423833	2020-02-13	7558	PRJNA603111	SAMN13919582
Streptomyces sp. SID7909		strain: SID7909	2706092	ASM1054871v1	GCF_010548715.1	RefSeq	NCBI Prokaryotic Genome Annotation Pipeline (PGAP)	Contig	24401	7617849	2020-02-13	7271	PRJNA603111	SAMN13919581
Streptomyces sp. SID8014		strain: SID8014	2706097	ASM1054872v1	GCF_010548725.1	RefSeq	NCBI Prokaryotic Genome Annotation Pipeline (PGAP)	Contig	20748	6946557	2020-02-13	6306	PRJNA603111	SAMN13919576
Streptomyces sp. SID12501		strain: SID12501	2706042	ASM1055024v1	GCF_010550245.1	RefSeq	NCBI Prokaryotic Genome Annotation Pipeline (PGAP)	Contig	197392	10541631	2020-02-13	10090	PRJNA603111	SAMN13919631
Streptomyces rubrogriseus		strain: SID7739	194673	ASM1055032v1	GCF_010550325.1	RefSeq	NCBI Prokaryotic Genome Annotation Pipeline (PGAP)	Contig	14483	8807842	2020-02-13	8890	PRJNA603111	SAMN13919584
Streptomyces sp. SID7958		strain: SID7958	2706093	ASM1055036v1	GCF_010550365.1	RefSeq	NCBI Prokaryotic Genome Annotation Pipeline (PGAP)	Contig	7286	6613371	2020-02-13	7009	PRJNA603111	SAMN13919580
Streptomyces sp. SID8016		strain: SID8016	2706098	ASM1055037v1	GCF_010550375.1	RefSeq	NCBI Prokaryotic Genome Annotation Pipeline (PGAP)	Contig	26576	7869945	2020-02-13	7226	PRJNA603111	SAMN13919575
Streptomyces rochei		strain: SID8161	1928	ASM1055040v1	GCF_010550405.1	RefSeq	NCBI Prokaryotic Genome Annotation Pipeline (PGAP)	Contig	10146	7742387	2020-02-13	8006	PRJNA603111	SAMN13919572
Streptomyces sp. SID8111		strain: SID8111	2706100	ASM1055043v1	GCF_010550435.1	RefSeq	NCBI Prokaryotic Genome Annotation Pipeline (PGAP)	Contig	15383	7034101	2020-02-13	6973	PRJNA603111	SAMN13919573
Streptomyces sp. SID8499		strain: SID8499	2706106	ASM1055050v1	GCF_010550505.1	RefSeq	NCBI Prokaryotic Genome Annotation Pipeline (PGAP)	Contig	13806	8195954	2020-02-13	7751	PRJNA603111	SAMN13919564
Streptomyces anulatus		strain: SID9598	1892	ASM1055052v1	GCF_010550525.1	RefSeq	NCBI Prokaryotic Genome Annotation Pipeline (PGAP)	Contig	12106	8142247	2020-02-13	8038	PRJNA603111	SAMN13919559
Streptomyces sp. SID9124		strain: SID9124	2706108	ASM1055053v1	GCF_010550535.1	RefSeq	NCBI Prokaryotic Genome Annotation Pipeline (PGAP)	Contig	23209	7195221	2020-02-13	6926	PRJNA603111	SAMN13919562
Streptomyces sp. SID9727		strain: SID9727	2706114	ASM1055060v1	GCF_010550605.1	RefSeq	NCBI Prokaryotic Genome Annotation Pipeline (PGAP)	Contig	31997	7656682	2020-02-13	7296	PRJNA603111	SAMN13919556
Streptomyces albidoflavus		strain: SID9939	1886	ASM1055062v1	GCF_010550625.1	RefSeq	NCBI Prokaryotic Genome Annotation Pipeline (PGAP)	Contig	22756	6984444	2020-02-13	6581	PRJNA603111	SAMN13919552
Streptomyces sp. SID9913		strain: SID9913	2706117	ASM1055064v1	GCF_010550645.1	RefSeq	NCBI Prokaryotic Genome Annotation Pipeline (PGAP)	Contig	8492	6854459	2020-02-13	7197	PRJNA603111	SAMN13919553
Streptomyces aureoverticillatus		strain: HN6	66871	ASM1066916v1	GCF_010669165.1	RefSeq	NCBI Prokaryotic Genome Annotation Pipeline (PGAP)	Complete Genome	9617533	9738430	2020-02-17	8257	PRJNA605209	SAMN14052186
Streptomyces tendae		strain: VITAKN	1932	ASM1082057v1	GCF_010820575.1	RefSeq	NCBI Prokaryotic Genome Annotation Pipeline (PGAP)	Scaffold	788548	8621231	2020-02-20	7733	PRJNA600621	SAMN13826956
Streptomyces rhizosphaericus		strain: 0250	114699	ASM1089229v1	GCF_010892295.1	RefSeq	NCBI Prokaryotic Genome Annotation Pipeline (PGAP)	Scaffold	116253	11215696	2020-02-20	9649	PRJNA606483	SAMN14093733
Streptomyces sp. OM5714		strain: OM5714	2602736	ASM1099383v1	GCF_010993835.1	RefSeq	NCBI Prokaryotic Genome Annotation Pipeline (PGAP)	Scaffold	284351	8687242	2020-02-24	7816	PRJNA559101	SAMN12518273
Streptomyces albus		strain: CAS922	1888	ASM1100635v1	GCF_011006355.1	RefSeq	NCBI Prokaryotic Genome Annotation Pipeline (PGAP)	Complete Genome	8069210	8069210	2020-02-24	6840	PRJNA605965	SAMN14082737
Streptomyces coelicoflavus		strain: F13	285562	ASM1100752v1	GCF_011007525.1	RefSeq	NCBI Prokaryotic Genome Annotation Pipeline (PGAP)	Contig	274001	7874951	2020-02-24	7158	PRJNA577208	SAMN13021811
Streptomyces harenosi		strain: PRKS01-65	2697029	ASM1100894v1	GCF_011008945.1	RefSeq	NCBI Prokaryotic Genome Annotation Pipeline (PGAP)	Contig	19372	8000243	2020-02-25	6897	PRJNA599980	SAMN13763557
Streptomyces coryli		strain: A7024	1128680	ASM1104497v1	GCF_011044975.1	RefSeq	NCBI Prokaryotic Genome Annotation Pipeline (PGAP)	Contig	28409	9031846	2020-03-01	8514	PRJNA607622	SAMN14142396
Streptomyces mesophilus		strain: YC504	1775132	ASM1104499v1	GCF_011044995.1	RefSeq	NCBI Prokaryotic Genome Annotation Pipeline (PGAP)	Scaffold	31168	8988266	2020-03-01	8199	PRJNA607626	SAMN14142411
Streptomyces scabichelini		strain: HC44	2711217	ASM1104501v1	GCF_011045015.1	RefSeq	NCBI Prokaryotic Genome Annotation Pipeline (PGAP)	Contig	41950	11159245	2020-03-01	10256	PRJNA607643	SAMN14142482
Streptomyces ureilyticus		strain: YC419	1775131	ASM1104502v1	GCF_011045025.1	RefSeq	NCBI Prokaryotic Genome Annotation Pipeline (PGAP)	Scaffold	39427	10480775	2020-03-01	9787	PRJNA607626	SAMN14142410
Streptomyces boncukensis		strain: SB3404	2711219	ASM1104507v1	GCF_011045075.1	RefSeq	NCBI Prokaryotic Genome Annotation Pipeline (PGAP)	Contig	12556	8270314	2020-03-01	7679	PRJNA607648	SAMN14142500
Streptomyces sp. 196(2019)		strain: 196	2683820	ASM1105552v1	GCF_011055525.1	RefSeq	NCBI Prokaryotic Genome Annotation Pipeline (PGAP)	Contig	110457	7369309	2020-03-02	6380	PRJNA594496	SAMN13519748
Streptomyces rutgersensis		strain: NBRC 12819	53451	ASM1117010v1	GCF_011170105.1	RefSeq	NCBI Prokaryotic Genome Annotation Pipeline (PGAP)	Contig	1964143	6745173	2020-02-27	5656	PRJDB9340	SAMD00206923
Streptomyces diastaticus subsp. diastaticus		strain: NBRC 13412	68040	ASM1117012v1	GCF_011170125.1	RefSeq	NCBI Prokaryotic Genome Annotation Pipeline (PGAP)	Contig	2193358	7083172	2020-02-27	5995	PRJDB9341	SAMD00206924
Streptomyces gougerotii		strain: NBRC 13043	53448	ASM1117014v1	GCF_011170145.1	RefSeq	NCBI Prokaryotic Genome Annotation Pipeline (PGAP)	Contig	935632	7179549	2020-02-27	6131	PRJDB9342	SAMD00206925
Streptomyces sp. JB150		strain: JB150	2714844	ASM1119335v1	GCF_011193355.1	RefSeq	NCBI Prokaryotic Genome Annotation Pipeline (PGAP)	Chromosome	596542	7318937	2020-03-12	6665	PRJNA609637	SAMN14257088
Streptomyces sp. ID38640		strain: ID38640	1265399	ASM1129034v1	GCF_011290345.1	RefSeq	NCBI Prokaryotic Genome Annotation Pipeline (PGAP)	Chromosome	952631	8790195	2020-03-14	7576	PRJNA609626	SAMN14256955
Streptomyces sp. KO7888		strain: KO7888	2602737	ASM1131720v1	GCF_011317205.1	RefSeq	NCBI Prokaryotic Genome Annotation Pipeline (PGAP)	Scaffold	479052	8526273	2020-03-16	7613	PRJNA559136	SAMN12520423
Streptomyces sp. YIM 98790		strain: YIM 98790	2689077	ASM1142159v1	GCF_011421595.1	RefSeq	NCBI Prokaryotic Genome Annotation Pipeline (PGAP)	Scaffold	27606	6481491	2020-03-18	5703	PRJNA595857	SAMN13569949
Streptomyces sp. VN1		strain: VN1	1821625	ASM1165044v1	GCF_011650445.1	RefSeq	NCBI Prokaryotic Genome Annotation Pipeline (PGAP)	Complete Genome	8341703	8341703	2020-03-23	7278	PRJNA524418	SAMN11026397
Streptomyces liangshanensis		strain: QMT-12	2717324	ASM1169481v1	GCF_011694815.1	RefSeq	NCBI Prokaryotic Genome Annotation Pipeline (PGAP)	Complete Genome	7716784	7716784	2020-03-24	6726	PRJNA612604	SAMN14378433
Streptomyces sp. MBT27		strain: MBT27	1488356	ASM1175103v2	GCF_011751035.2	RefSeq	NCBI Prokaryotic Genome Annotation Pipeline (PGAP)	Complete Genome	8400223	8530179	2021-02-25	7580	PRJNA602665	SAMN13901100
Streptomyces cinereoruber		strain: DSM 41512	67260	ASM1175870v1	GCF_011758705.1	RefSeq	NCBI Prokaryotic Genome Annotation Pipeline (PGAP)	Contig	1133104	7473163	2020-03-26	6736	PRJNA537957	SAMN11512082
Streptomyces sp. 2BBP-J2		strain: 2BBP-J2	2719381	ASM1176571v1	GCF_011765715.1	RefSeq	NCBI Prokaryotic Genome Annotation Pipeline (PGAP)	Scaffold	206245	7458829	2020-03-29	6766	PRJNA613563	SAMN14409517
Streptomyces pacificus		strain: CWH03	2705029	ASM1176632v1	GCF_011766325.1	RefSeq	NCBI Prokaryotic Genome Annotation Pipeline (PGAP)	Contig	264498	6714233	2020-03-23	5737	PRJDB9281	SAMD00204451
Streptomyces malaysiensis		strain: DSM 14702	92644	ASM1180055v1	GCF_011800555.1	RefSeq	NCBI Prokaryotic Genome Annotation Pipeline (PGAP)	Scaffold	345611	10686940	2020-03-31	8947	PRJNA411789	SAMN07687886
Streptomyces sp. DSM 40868		strain: DSM 40868	2721173	ASM1182054v1	GCF_011820545.1	RefSeq	NCBI Prokaryotic Genome Annotation Pipeline (PGAP)	Complete Genome	9195693	9195693	2020-04-01	8242	PRJNA613828	SAMN14420264
Streptomyces sp. NEAU-H3		strain: NEAU-H3	2720636	ASM1188222v1	GCF_011882225.1	RefSeq	NCBI Prokaryotic Genome Annotation Pipeline (PGAP)	Scaffold	7173	7085704	2020-04-01	7008	PRJNA615089	SAMN14446532
Streptomyces lonarensis		strain: NCL716	700599	ASM1203373v1	GCF_012033735.1	RefSeq	NCBI Prokaryotic Genome Annotation Pipeline (PGAP)	Scaffold	20580	5954074	2020-04-05	5140	PRJNA615191	SAMN14448297
Streptomyces bohaiensis		strain: 11A07	1431344	ASM1203378v1	GCF_012033785.1	RefSeq	NCBI Prokaryotic Genome Annotation Pipeline (PGAP)	Scaffold	16815	5631806	2020-04-05	4949	PRJNA615187	SAMN14448217
Streptomyces composti		strain: SBST2-5	2720025	ASM1203420v1	GCF_012034205.1	RefSeq	NCBI Prokaryotic Genome Annotation Pipeline (PGAP)	Contig	166826	6517216	2020-04-05	5821	PRJNA613987	SAMN14423143
Streptomyces thermoviolaceus subsp. thermoviolaceus		strain: NBRC 13905	66860	ASM1203423v1	GCF_012034235.1	RefSeq	NCBI Prokaryotic Genome Annotation Pipeline (PGAP)	Contig	183806	5890236	2020-04-05	5169	PRJNA613987	SAMN14423144
Streptomyces sp. C1-2		strain: C1-2	2720022	ASM1203429v1	GCF_012034295.1	RefSeq	NCBI Prokaryotic Genome Annotation Pipeline (PGAP)	Contig	15297	6972874	2020-04-05	6797	PRJNA613987	SAMN14423139
Streptomyces telluris		strain: AA8	2720021	ASM1203430v1	GCF_012034305.1	RefSeq	NCBI Prokaryotic Genome Annotation Pipeline (PGAP)	Contig	12619	8209203	2020-04-05	7778	PRJNA613987	SAMN14423138
Streptomyces spiramenti		strain: 5675061	2720606	ASM1203438v1	GCF_012034385.1	RefSeq	NCBI Prokaryotic Genome Annotation Pipeline (PGAP)	Scaffold	19934	5708881	2020-04-05	4874	PRJNA615048	SAMN14445373
Streptomyces zingiberis		strain: PLAI 1-29	2053010	ASM1203493v1	GCF_012034935.1	RefSeq	NCBI Prokaryotic Genome Annotation Pipeline (PGAP)	Contig	219934	6491253	2020-04-06	5331	PRJNA613987	SAMN14423142
Streptomyces antibioticus		strain: DSM 41481	1890	ASM1204459v1	GCF_012044595.1	RefSeq	NCBI Prokaryotic Genome Annotation Pipeline (PGAP)	Complete Genome	8473575	8473575	2020-04-06	7682	PRJNA615814	SAMN14467194
Streptomyces sp. S-2		strain: S-2	2675217	ASM1218436v2	GCF_012184365.2	RefSeq	NCBI Prokaryotic Genome Annotation Pipeline (PGAP)	Contig	4185286	7243498	2021-07-13	6357	PRJNA589601	SAMN13284569
Streptomyces sp. RPA4-5		strain: RPA4-5	2721245	ASM1227349v1	GCF_012273495.1	RefSeq	NCBI Prokaryotic Genome Annotation Pipeline (PGAP)	Chromosome	6460961	9051652	2020-04-12	7966	PRJNA615323	SAMN14450782
Streptomyces sp. RPA4-2		strain: RPA4-2	2721244	ASM1227351v1	GCF_012273515.1	RefSeq	NCBI Prokaryotic Genome Annotation Pipeline (PGAP)	Complete Genome	9856149	9856149	2020-04-12	8825	PRJNA615323	SAMN14450781
Streptomyces sp. RLB1-33		strain: RLB1-33	2721243	ASM1227353v1	GCF_012273535.1	RefSeq	NCBI Prokaryotic Genome Annotation Pipeline (PGAP)	Complete Genome	12127650	12127650	2020-04-12	11131	PRJNA615323	SAMN14450780
Streptomyces physcomitrii		strain: LD120	2724184	ASM1227365v1	GCF_012273655.1	RefSeq	NCBI Prokaryotic Genome Annotation Pipeline (PGAP)	Scaffold	284420	7635704	2020-04-12	6183	PRJNA622313	SAMN14513151
Streptomyces sp. S1D4-11		strain: S1D4-11	2721246	ASM1227514v1	GCF_012275145.1	RefSeq	NCBI Prokaryotic Genome Annotation Pipeline (PGAP)	Complete Genome	12276515	12276515	2020-04-13	11525	PRJNA615323	SAMN14450783
Streptomyces galbus		strain: I339	33898	ASM1232866v1	GCF_012328665.1	RefSeq	NCBI Prokaryotic Genome Annotation Pipeline (PGAP)	Contig	15728	7543244	2020-04-15	7040	PRJNA623601	SAMN14553582
Streptomyces somaliensis DSM 40738		strain: DSM 40738	1134445	ASM1239611v1	GCF_012396115.1	RefSeq	NCBI Prokaryotic Genome Annotation Pipeline (PGAP)	Contig	13906	4732004	2020-04-15	4484	PRJNA622446	SAMN14517870
Streptomyces sp. HNM0574		strain: HNM0574	2714954	ASM1272623v1	GCF_012726235.1	RefSeq	NCBI Prokaryotic Genome Annotation Pipeline (PGAP)	Contig	347744	6367998	2020-04-23	5655	PRJNA613582	SAMN14309754
Streptomyces sp. HNM0575		strain: HNM0575	2716338	ASM1272626v1	GCF_012726265.1	RefSeq	NCBI Prokaryotic Genome Annotation Pipeline (PGAP)	Scaffold	458295	7382880	2020-04-23	5998	PRJNA613582	SAMN14309755
Streptomyces sp. RLA2-12		strain: RLA2-12	2721242	ASM1292211v1	GCF_012922115.1	RefSeq	NCBI Prokaryotic Genome Annotation Pipeline (PGAP)	Contig	10825588	10892946	2020-04-28	9923	PRJNA615323	SAMN14450779
Streptomyces sp. R301		strain: R301	2728843	ASM1292722v1	GCF_012927225.1	RefSeq	NCBI Prokaryotic Genome Annotation Pipeline (PGAP)	Scaffold	393472	7946986	2020-04-28	7358	PRJNA626500	SAMN14642256
Streptomyces sp. R302		strain: R302	2728844	ASM1292724v1	GCF_012927245.1	RefSeq	NCBI Prokaryotic Genome Annotation Pipeline (PGAP)	Scaffold	587414	7950470	2020-04-28	7360	PRJNA626501	SAMN14642316
Streptomyces sp. GMY02		strain: GMY01	1333528	ASM1293339v1	GCF_012933395.1	RefSeq	NCBI Prokaryotic Genome Annotation Pipeline (PGAP)	Contig	247100	7970865	2020-04-29	6784	PRJNA625871	SAMN14667424
Streptomyces cacaoi		strain: DSM 40057	1898	ASM1300445v1	GCF_013004455.1	RefSeq	NCBI Prokaryotic Genome Annotation Pipeline (PGAP)	Contig	29851	8385026	2020-05-10	7032	PRJNA622446	SAMN14517880
Streptomyces sp. Z423-1		strain: Z423-1	2730915	ASM1300925v1	GCF_013009255.1	RefSeq	NCBI Prokaryotic Genome Annotation Pipeline (PGAP)	Complete Genome	9460473	9460473	2020-05-11	8712	PRJNA628182	SAMN14732752
Streptomyces sp. N502		strain: N502	2730916	ASM1301033v1	GCF_013010335.1	RefSeq	NCBI Prokaryotic Genome Annotation Pipeline (PGAP)	Scaffold	200126	9386052	2020-05-11	8690	PRJNA628184	SAMN14732781
Streptomyces sp. PKU-MA01144		strain: PKU-MA01144	2729138	ASM1301835v1	GCF_013018355.1	RefSeq	NCBI Prokaryotic Genome Annotation Pipeline (PGAP)	Contig	131299	7281296	2020-05-11	6188	PRJNA627049	SAMN14650024
Streptomyces morookaense		strain: DSM 40503	1970	ASM1303094v1	GCF_013030945.1	RefSeq	NCBI Prokaryotic Genome Annotation Pipeline (PGAP)	Contig	127665	7469426	2020-05-11	6840	PRJNA625712	SAMN14605524
Streptomyces sp. S3(2020)		strain: S3(2020)	2732044	ASM1304450v1	GCF_013044505.1	RefSeq	NCBI Prokaryotic Genome Annotation Pipeline (PGAP)	Contig	40558	10988816	2020-05-11	10151	PRJNA605351	SAMN14775387
Streptomyces argyrophyllae		strain: Jing01	2726118	ASM1304678v1	GCF_013046785.1	RefSeq	NCBI Prokaryotic Genome Annotation Pipeline (PGAP)	Complete Genome	7815457	7815457	2020-05-12	6983	PRJNA629882	SAMN14810991
Streptomyces sp. I05A-00742		strain: I05A-00742	2732853	ASM1305579v1	GCF_013055795.1	RefSeq	NCBI Prokaryotic Genome Annotation Pipeline (PGAP)	Scaffold	163963	7129054	2020-05-12	6481	PRJNA629417	SAMN14775352
Streptomyces asoensis		strain: H2S5	249586	ASM1308546v1	GCF_013085465.1	RefSeq	NCBI Prokaryotic Genome Annotation Pipeline (PGAP)	Complete Genome	10044300	10044300	2020-05-14	8986	PRJNA606936	SAMN14309748
Streptomyces fulvorobeus		strain: NBRC 15897	284028	ASM1316789v1	GCF_013167895.1	RefSeq	NCBI Prokaryotic Genome Annotation Pipeline (PGAP)	Contig	6599506	6633309	2020-05-13	6029	PRJDB9573	SAMD00219684
Streptomyces microflavus		strain: NBRC 13062	1919	ASM1316791v1	GCF_013167915.1	RefSeq	NCBI Prokaryotic Genome Annotation Pipeline (PGAP)	Contig	7720168	8635519	2020-05-13	7676	PRJDB9574	SAMD00219685
Streptomyces sp. MNP-20		strain: MNP-20	2721165	ASM1317761v1	GCF_013177615.1	RefSeq	NCBI Prokaryotic Genome Annotation Pipeline (PGAP)	Scaffold	147764	10568097	2020-05-27	8896	PRJNA615302	SAMN14450519
Streptomyces albus subsp. chlorinus		strain: NRRL B-24108	337066	ASM1330289v1	GCF_013302895.1	RefSeq	NCBI Prokaryotic Genome Annotation Pipeline (PGAP)	Scaffold	38528	7613803	2020-06-08	6665	PRJNA553158	SAMN12230311
Streptomyces sp. 8P21H-1		strain: 8P21H-1	2737048	ASM1330294v1	GCF_013302945.1	RefSeq	NCBI Prokaryotic Genome Annotation Pipeline (PGAP)	Scaffold	8543	1335511	2020-06-08	1393	PRJNA633126	SAMN14933651
Streptomyces coelicolor		strain: M1154/pAMX4	1902	ASM1330704v1	GCF_013307045.1	RefSeq	NCBI Prokaryotic Genome Annotation Pipeline (PGAP)	Contig	356919	8476974	2020-06-09	7810	PRJNA613497	SAMN14414787
Streptomyces coelicolor		strain: M1154/pAMX4/pGP1416	1902	ASM1331710v1	GCF_013317105.1	RefSeq	NCBI Prokaryotic Genome Annotation Pipeline (PGAP)	Complete Genome	8585093	8585093	2020-06-10	7835	PRJNA613497	SAMN14414788
Streptomyces samsunensis		strain: SA31	459658	ASM1334566v1	GCF_013345665.1	RefSeq	NCBI Prokaryotic Genome Annotation Pipeline (PGAP)	Contig	177761	11850342	2020-06-15	9675	PRJNA638085	SAMN15167285
Streptomyces lunaelactis		strain: MMun143	1535768	ASM1335792v1	GCF_013357925.1	RefSeq	NCBI Prokaryotic Genome Annotation Pipeline (PGAP)	Contig	543791	7999681	2020-06-17	7454	PRJNA430192	SAMN15009845
Streptomyces lunaelactis		strain: MM126	1535768	ASM1335793v1	GCF_013357935.1	RefSeq	NCBI Prokaryotic Genome Annotation Pipeline (PGAP)	Contig	44555	7294663	2020-06-17	6822	PRJNA430192	SAMN15009844
Streptomyces lunaelactis		strain: MM115	1535768	ASM1335796v1	GCF_013357965.1	RefSeq	NCBI Prokaryotic Genome Annotation Pipeline (PGAP)	Contig	29740	8326145	2020-06-17	7900	PRJNA430192	SAMN15009843
Streptomyces lunaelactis		strain: MM113	1535768	ASM1335802v1	GCF_013358025.1	RefSeq	NCBI Prokaryotic Genome Annotation Pipeline (PGAP)	Contig	32071	7856362	2020-06-17	7414	PRJNA430192	SAMN15009842
Streptomyces lunaelactis		strain: MM103	1535768	ASM1335804v1	GCF_013358045.1	RefSeq	NCBI Prokaryotic Genome Annotation Pipeline (PGAP)	Contig	29740	8538770	2020-06-17	8080	PRJNA430192	SAMN15009841
Streptomyces lunaelactis		strain: MM91	1535768	ASM1335805v1	GCF_013358055.1	RefSeq	NCBI Prokaryotic Genome Annotation Pipeline (PGAP)	Contig	29164	7954796	2020-06-17	7797	PRJNA430192	SAMN15009840
Streptomyces lunaelactis		strain: MM31	1535768	ASM1335806v1	GCF_013358065.1	RefSeq	NCBI Prokaryotic Genome Annotation Pipeline (PGAP)	Contig	28882	8092509	2020-06-17	7684	PRJNA430192	SAMN15009834
Streptomyces lunaelactis		strain: MM40	1535768	ASM1335810v1	GCF_013358105.1	RefSeq	NCBI Prokaryotic Genome Annotation Pipeline (PGAP)	Contig	29830	7914384	2020-06-17	7495	PRJNA430192	SAMN15009836
Streptomyces lunaelactis		strain: MM29	1535768	ASM1335811v1	GCF_013358115.1	RefSeq	NCBI Prokaryotic Genome Annotation Pipeline (PGAP)	Contig	34436	8073209	2020-06-17	7603	PRJNA430192	SAMN15009833
Streptomyces lunaelactis		strain: MM28	1535768	ASM1335813v1	GCF_013358135.1	RefSeq	NCBI Prokaryotic Genome Annotation Pipeline (PGAP)	Contig	30076	7767432	2020-06-17	7353	PRJNA430192	SAMN15009832
Streptomyces lunaelactis		strain: MM25	1535768	ASM1335815v1	GCF_013358155.1	RefSeq	NCBI Prokaryotic Genome Annotation Pipeline (PGAP)	Contig	29219	7734442	2020-06-17	7273	PRJNA430192	SAMN15009831
Streptomyces lunaelactis		strain: MM15	1535768	ASM1335816v1	GCF_013358165.1	RefSeq	NCBI Prokaryotic Genome Annotation Pipeline (PGAP)	Contig	26021	8426612	2020-06-17	7983	PRJNA430192	SAMN15009829
Streptomyces lunaelactis		strain: MM78	1535768	ASM1335823v1	GCF_013358235.1	RefSeq	NCBI Prokaryotic Genome Annotation Pipeline (PGAP)	Contig	25668	7915407	2020-06-17	7491	PRJNA430192	SAMN15009838
Streptomyces lunaelactis		strain: MM83	1535768	ASM1335824v1	GCF_013358245.1	RefSeq	NCBI Prokaryotic Genome Annotation Pipeline (PGAP)	Contig	29143	8086126	2020-06-17	7642	PRJNA430192	SAMN15009839
Streptomyces lunaelactis		strain: MM37	1535768	ASM1335830v1	GCF_013358305.1	RefSeq	NCBI Prokaryotic Genome Annotation Pipeline (PGAP)	Contig	24483	7190327	2020-06-17	6840	PRJNA430192	SAMN15009835
Streptomyces lunaelactis		strain: MM51	1535768	ASM1335832v1	GCF_013358325.1	RefSeq	NCBI Prokaryotic Genome Annotation Pipeline (PGAP)	Contig	29656	8035933	2020-06-17	7617	PRJNA430192	SAMN15009837
Streptomyces lunaelactis		strain: MM22	1535768	ASM1335833v1	GCF_013358335.1	RefSeq	NCBI Prokaryotic Genome Annotation Pipeline (PGAP)	Contig	31126	7923749	2020-06-17	7506	PRJNA430192	SAMN15009830
Streptomyces sp. TRM64462		strain: TRM64462	2741726	ASM1336299v1	GCF_013362995.1	RefSeq	NCBI Prokaryotic Genome Annotation Pipeline (PGAP)	Scaffold	24753	6907798	2020-06-19	6368	PRJNA637230	SAMN15099414
Streptomyces sp. CAI-121		strain: CAI-121	2712893	ASM1336345v1	GCF_013363455.1	RefSeq	NCBI Prokaryotic Genome Annotation Pipeline (PGAP)	Contig	277393	8164319	2020-06-19	7309	PRJNA510915	SAMN14168057
Streptomyces odorifer		strain: KAI-180	53450	ASM1336346v1	GCF_013363465.1	RefSeq	NCBI Prokaryotic Genome Annotation Pipeline (PGAP)	Contig	182282	6818716	2020-06-19	6106	PRJNA510915	SAMN14168059
Streptomyces sp. KAI-26		strain: KAI-26	1169747	ASM1336347v1	GCF_013363475.1	RefSeq	NCBI Prokaryotic Genome Annotation Pipeline (PGAP)	Contig	367189	7726528	2020-06-19	6735	PRJNA510915	SAMN14168061
Streptomyces sp. KAI-27		strain: KAI-27	1169748	ASM1336348v1	GCF_013363485.1	RefSeq	NCBI Prokaryotic Genome Annotation Pipeline (PGAP)	Contig	36637	7231715	2020-06-19	6473	PRJNA510915	SAMN14168058
Streptomyces fungicidicus		strain: CAI-93	68203	ASM1336355v1	GCF_013363555.1	RefSeq	NCBI Prokaryotic Genome Annotation Pipeline (PGAP)	Contig	195604	6842218	2020-06-19	6126	PRJNA510915	SAMN14168056
Streptomyces sp. KAI 90		strain: KAI 90	1076400	ASM1336357v1	GCF_013363575.1	RefSeq	NCBI Prokaryotic Genome Annotation Pipeline (PGAP)	Contig	365888	8198194	2020-06-19	7232	PRJNA510915	SAMN14168053
Streptomyces sp. CAI-78		strain: CAI-78	1169746	ASM1336358v1	GCF_013363585.1	RefSeq	NCBI Prokaryotic Genome Annotation Pipeline (PGAP)	Contig	44999	7222717	2020-06-19	6383	PRJNA510915	SAMN14168054
Streptomyces sp. CAI-85		strain: CAI-85	1472662	ASM1336361v1	GCF_013363615.1	RefSeq	NCBI Prokaryotic Genome Annotation Pipeline (PGAP)	Contig	148248	8316190	2020-06-19	7690	PRJNA510915	SAMN14168055
Streptomyces coelicolor		strain: CAI-140	1902	ASM1336362v1	GCF_013363625.1	RefSeq	NCBI Prokaryotic Genome Annotation Pipeline (PGAP)	Contig	76636	7495065	2020-06-19	7014	PRJNA510915	SAMN14168051
Streptomyces sp. CAI 127		strain: CAI 127	1076397	ASM1336365v1	GCF_013363655.1	RefSeq	NCBI Prokaryotic Genome Annotation Pipeline (PGAP)	Contig	108202	8200570	2020-06-19	7454	PRJNA510915	SAMN14168050
Streptomyces sp. CAI-68		strain: CAI-68	1169745	ASM1336366v1	GCF_013363665.1	RefSeq	NCBI Prokaryotic Genome Annotation Pipeline (PGAP)	Contig	279144	8163649	2020-06-19	7309	PRJNA510915	SAMN14168049
Streptomyces sp. CAI-24		strain: CAI-24	2712892	ASM1336367v1	GCF_013363675.1	RefSeq	NCBI Prokaryotic Genome Annotation Pipeline (PGAP)	Contig	118325	7654869	2020-06-19	6698	PRJNA510915	SAMN14168048
Streptomyces sp. CAI-21		strain: CAI-21	1169743	ASM1336371v1	GCF_013363715.1	RefSeq	NCBI Prokaryotic Genome Annotation Pipeline (PGAP)	Contig	65929	7014568	2020-06-19	6394	PRJNA510915	SAMN14168047
Streptomyces sp. CAI-155		strain: CAI-155	1472660	ASM1336373v1	GCF_013363735.1	RefSeq	NCBI Prokaryotic Genome Annotation Pipeline (PGAP)	Contig	374254	7598393	2020-06-19	6537	PRJNA510915	SAMN14168052
Streptomyces harbinensis		strain: NA02264	1176198	ASM1336409v1	GCF_013364095.1	RefSeq	NCBI Prokaryotic Genome Annotation Pipeline (PGAP)	Complete Genome	5802668	5802668	2020-06-22	5271	PRJNA636927	SAMN15090292
Streptomyces sp. NA02950		strain: NA02950	2742137	ASM1336415v1	GCF_013364155.1	RefSeq	NCBI Prokaryotic Genome Annotation Pipeline (PGAP)	Complete Genome	9619720	9771669	2020-06-22	8541	PRJNA636927	SAMN15090298
Streptomyces sp. NA02536		strain: NA02536	2742133	ASM1336417v1	GCF_013364175.1	RefSeq	NCBI Prokaryotic Genome Annotation Pipeline (PGAP)	Complete Genome	7707218	7707218	2020-06-22	6855	PRJNA636927	SAMN15090293
Streptomyces sp. NA04227		strain: NA04227	2742136	ASM1336419v1	GCF_013364195.1	RefSeq	NCBI Prokaryotic Genome Annotation Pipeline (PGAP)	Complete Genome	7894562	7894562	2020-06-22	6643	PRJNA636927	SAMN15090297
Streptomyces seoulensis		strain: A01	73044	ASM1336425v1	GCF_013364255.1	RefSeq	NCBI Prokaryotic Genome Annotation Pipeline (PGAP)	Chromosome	6426718	8345627	2020-06-22	7149	PRJNA636927	SAMN15090290
Streptomyces microflavus		strain: NA06532	1919	ASM1336431v1	GCF_013364315.1	RefSeq	NCBI Prokaryotic Genome Annotation Pipeline (PGAP)	Complete Genome	7790974	8452583	2020-06-22	7488	PRJNA636927	SAMN15090288
Streptomyces buecherae		strain: NA00687	2763006	ASM1336433v1	GCF_013364335.1	RefSeq	NCBI Prokaryotic Genome Annotation Pipeline (PGAP)	Complete Genome	9069632	9093530	2020-06-22	7340	PRJNA636927	SAMN15090287
Streptomyces sp. NA03103		strain: NA03103	2742134	ASM1336437v1	GCF_013364375.1	RefSeq	NCBI Prokaryotic Genome Annotation Pipeline (PGAP)	Complete Genome	8088762	8359435	2020-06-22	7471	PRJNA636927	SAMN15090294
Streptomyces sp. CAI-17		strain: CAI-17	1169742	ASM1337196v1	GCF_013371965.1	RefSeq	NCBI Prokaryotic Genome Annotation Pipeline (PGAP)	Contig	107473	7014048	2020-06-24	6257	PRJNA510915	SAMN10618168
Streptomyces chartreusis		strain: NA02069	1969	ASM1337505v1	GCF_013375055.1	RefSeq	NCBI Prokaryotic Genome Annotation Pipeline (PGAP)	Complete Genome	11234141	11234141	2020-06-28	9765	PRJNA636927	SAMN15090284
Streptomyces violascens		strain: YIM 100212	67381	ASM1337679v1	GCF_013376795.1	RefSeq	NCBI Prokaryotic Genome Annotation Pipeline (PGAP)	Complete Genome	6964413	6964413	2020-06-30	6054	PRJNA641000	SAMN15339644
Streptomyces sp. PKU-EA00015		strain: PKU-EA00015	2748326	ASM1338749v1	GCF_013387495.1	RefSeq	NCBI Prokaryotic Genome Annotation Pipeline (PGAP)	Contig	191302	7704174	2020-07-02	7137	PRJNA641773	SAMN15366241
Streptomyces rectiverticillatus		strain: B15-08	173860	ASM1339406v1	GCF_013394065.1	RefSeq	NCBI Prokaryotic Genome Annotation Pipeline (PGAP)	Complete Genome	7679243	7679243	2020-07-08	6646	PRJNA545298	SAMN11882080
Streptomyces sp. BR123		strain: BR123	2749828	ASM1340143v1	GCF_013401435.1	RefSeq	NCBI Prokaryotic Genome Annotation Pipeline (PGAP)	Contig	22797	8157040	2020-07-10	7484	PRJNA643667	SAMN15423153
Streptomyces sp. CB04723		strain: CB04723	2748873	ASM1340153v1	GCF_013401535.1	RefSeq	NCBI Prokaryotic Genome Annotation Pipeline (PGAP)	Complete Genome	7872196	7872196	2020-07-11	6843	PRJNA642344	SAMN15394189
Streptomyces fulvorobeus		strain: DSM 41455	284028	ASM1340956v1	GCF_013409565.1	RefSeq	NCBI Prokaryotic Genome Annotation Pipeline (PGAP)	Contig	6607290	6646162	2020-07-13	5955	PRJNA622034	SAMN14515827
Streptomyces sp. Rer75		strain: Rer75	2750011	ASM1341430v1	GCF_013414305.1	RefSeq	NCBI Prokaryotic Genome Annotation Pipeline (PGAP)	Complete Genome	10474412	10474412	2020-07-14	8827	PRJNA644027	SAMN15446430
Streptomyces sp. UH6		strain: UH6	2748379	ASM1342163v1	GCF_013421635.1	RefSeq	NCBI Prokaryotic Genome Annotation Pipeline (PGAP)	Contig	6270	6505932	2020-07-17	6559	PRJNA641846	SAMN15368029
Streptomyces sp. NEAU-sy36		strain: NEAU-sy36	2751189	ASM1342390v1	GCF_013423905.1	RefSeq	NCBI Prokaryotic Genome Annotation Pipeline (PGAP)	Complete Genome	8429941	8557534	2020-07-19	7674	PRJNA645088	SAMN15491938
Streptomyces gossypiisoli		strain: TRM 44567	2748864	ASM1343328v1	GCF_013433285.1	RefSeq	NCBI Prokaryotic Genome Annotation Pipeline (PGAP)	Scaffold	141610	9324019	2020-07-21	8556	PRJNA642023	SAMN15375775
Streptomyces sp. AJS327		strain: AJS327	2545265	ASM1345029v1	GCF_013450295.1	RefSeq	NCBI Prokaryotic Genome Annotation Pipeline (PGAP)	Contig	1971771	6744653	2020-07-21	5351	PRJNA525102	SAMN11041868
Streptomyces alkaliterrae		strain: OF3	2213162	ASM1361851v1	GCF_013618515.1	RefSeq	NCBI Prokaryotic Genome Annotation Pipeline (PGAP)	Contig	15600	5977613	2020-07-24	5731	PRJNA631977	SAMN14899139
Streptomyces alkaliterrae		strain: OF8	2213162	ASM1361854v1	GCF_013618545.1	RefSeq	NCBI Prokaryotic Genome Annotation Pipeline (PGAP)	Contig	26709	6036367	2020-07-24	5597	PRJNA631977	SAMN14899140
Streptomyces albidoflavus		strain: J1074/R2	1886	ASM1369371v1	GCF_013693715.1	RefSeq	NCBI Prokaryotic Genome Annotation Pipeline (PGAP)	Complete Genome	6942952	6942952	2020-07-25	6076	PRJNA645932	SAMN15520277
Streptomyces himalayensis subsp. himalayensis		strain: PSKA28	2756131	ASM1377845v1	GCF_013778455.1	RefSeq	NCBI Prokaryotic Genome Annotation Pipeline (PGAP)	Contig	260785	9264170	2020-07-27	8427	PRJNA647423	SAMN15586353
Streptomyces shenzhenensis subsp. oryzicola		strain: W18L9	2749088	ASM1387049v1	GCF_013870495.1	RefSeq	NCBI Prokaryotic Genome Annotation Pipeline (PGAP)	Contig	10913	10129717	2020-07-29	10032	PRJNA643166	SAMN15407416
Streptomyces albidus (ex Kaewkla and Franco 2022)		strain: CAP215	722709	ASM1387051v1	GCF_013870515.1	RefSeq	NCBI Prokaryotic Genome Annotation Pipeline (PGAP)	Contig	20451	6657676	2020-07-29	6206	PRJNA643161	SAMN15407413
Streptomyces phytophilus		strain: PIP175	722715	ASM1387053v1	GCF_013870535.1	RefSeq	NCBI Prokaryotic Genome Annotation Pipeline (PGAP)	Contig	5278	6906479	2020-07-29	7157	PRJNA643161	SAMN15407414
Streptomyces sp. WELS2		strain: WELS2	2749435	ASM1387059v1	GCF_013870595.1	RefSeq	NCBI Prokaryotic Genome Annotation Pipeline (PGAP)	Contig	7656	7173998	2020-07-29	7388	PRJNA643166	SAMN15407417
Streptomyces himalayensis subsp. aureolus		strain: PSKA54	2758039	ASM1391243v1	GCF_013912435.1	RefSeq	NCBI Prokaryotic Genome Annotation Pipeline (PGAP)	Contig	144039	9067473	2020-07-29	8207	PRJNA647839	SAMN15599630
Streptomyces griseoaurantiacus		strain: MBK6	68213	ASM1391352v1	GCF_013913525.1	RefSeq	NCBI Prokaryotic Genome Annotation Pipeline (PGAP)	Scaffold	448547	7632724	2020-07-29	6738	PRJNA647866	SAMN15602906
Streptomyces pristinaespiralis		strain: PR11	38300	ASM1407043v1	GCF_014070435.1	RefSeq	NCBI Prokaryotic Genome Annotation Pipeline (PGAP)	Complete Genome	8112061	8112061	2020-08-05	7127	PRJNA649107	SAMN15659523
Streptomyces sp. GMR22		strain: GMR22	2759524	ASM1407660v1	GCF_014076605.1	RefSeq	NCBI Prokaryotic Genome Annotation Pipeline (PGAP)	Contig	310131	11420050	2020-08-05	9494	PRJNA649261	SAMN15675753
Streptomyces lincolnensis		strain: B48	1915	ASM1408390v1	GCF_014083905.1	RefSeq	NCBI Prokaryotic Genome Annotation Pipeline (PGAP)	Complete Genome	10008966	10008966	2020-08-06	9051	PRJNA588965	SAMN13259167
Streptomyces sp. SCUT-3		strain: SCUT-3	2684469	ASM1408398v1	GCF_014083985.1	RefSeq	NCBI Prokaryotic Genome Annotation Pipeline (PGAP)	Complete Genome	6075149	6075149	2020-08-06	5450	PRJNA595069	SAMN13545479
Streptomyces calvus		strain: DSM 41692	67282	ASM1413854v1	GCF_014138545.1	RefSeq	NCBI Prokaryotic Genome Annotation Pipeline (PGAP)	Contig	2740563	7983969	2020-08-10	6869	PRJNA347092	SAMN05877714
Streptomyces calvus		strain: CECT 3271	67282	ASM1413873v1	GCF_014138735.1	RefSeq	NCBI Prokaryotic Genome Annotation Pipeline (PGAP)	Scaffold	335874	7943287	2020-08-10	6859	PRJNA546734	SAMN12025047
Streptomyces murinus		strain: DSM 41827	33900	ASM1413885v1	GCF_014138855.1	RefSeq	NCBI Prokaryotic Genome Annotation Pipeline (PGAP)	Contig	8355369	8564214	2020-08-10	7519	PRJNA616590	SAMN14503049
Streptomyces murinus		strain: DSM 40710	33900	ASM1413890v1	GCF_014138905.1	RefSeq	NCBI Prokaryotic Genome Annotation Pipeline (PGAP)	Contig	8181260	8526119	2020-08-10	7631	PRJNA347126	SAMN05878001
Streptomyces calidiresistens		strain: DSM 42108	1485586	ASM1414152v1	GCF_014141525.1	RefSeq	NCBI Prokaryotic Genome Annotation Pipeline (PGAP)	Contig	6206	6196881	2020-08-10	5795	PRJNA554124	SAMN12256502
Streptomyces alkaliphilus		strain: DSM 42118	1472722	ASM1414153v1	GCF_014141535.1	RefSeq	NCBI Prokaryotic Genome Annotation Pipeline (PGAP)	Contig	5021	5761373	2020-08-10	5402	PRJNA554124	SAMN12256501
Streptomyces durbertensis		strain: DSM 104538	2448886	ASM1415669v1	GCF_014156695.1	RefSeq	NCBI Prokaryotic Genome Annotation Pipeline (PGAP)	Contig	10866	5923645	2020-08-11	5661	PRJNA590946	SAMN13343510
Streptomyces sp. gCLA4		strain: gCLA4	1873416	ASM1417045v1	GCF_014170455.1	RefSeq	NCBI Prokaryotic Genome Annotation Pipeline (PGAP)	Contig	535120	7588820	2020-08-12	6927	PRJNA328053	SAMN05363476
Streptomyces violarus		strain: CECT 3237	67380	ASM1419184v1	GCF_014191845.1	RefSeq	NCBI Prokaryotic Genome Annotation Pipeline (PGAP)	Scaffold	772769	9117994	2020-08-14	8329	PRJNA546742	SAMN12025070
Streptomyces cinereoruber		strain: NRRL ISP-5012	67260	ASM1419748v1	GCF_014197485.1	RefSeq	NCBI Prokaryotic Genome Annotation Pipeline (PGAP)	Scaffold	504484	7463914	2020-08-14	6751	PRJNA581031	SAMN13165722
Streptomyces paradoxus		strain: DSM 43350	66375	ASM1420247v1	GCF_014202475.1	RefSeq	NCBI Prokaryotic Genome Annotation Pipeline (PGAP)	Scaffold	433418	8584772	2020-08-14	7917	PRJNA632320	SAMN14908518
Streptomyces spectabilis		strain: CECT 3146	68270	ASM1420347v1	GCF_014203475.1	RefSeq	NCBI Prokaryotic Genome Annotation Pipeline (PGAP)	Scaffold	539022	10707350	2020-08-14	9139	PRJNA546741	SAMN12025531
Streptomyces albaduncus		strain: CECT 3226	68172	ASM1420349v1	GCF_014203495.1	RefSeq	NCBI Prokaryotic Genome Annotation Pipeline (PGAP)	Scaffold	323502	7925849	2020-08-14	7079	PRJNA546733	SAMN12025066
Streptomyces eurocidicus		strain: CECT 3259	66423	ASM1420350v1	GCF_014203505.1	RefSeq	NCBI Prokaryotic Genome Annotation Pipeline (PGAP)	Scaffold	207131	7892139	2020-08-14	6707	PRJNA546737	SAMN12025048
Streptomyces griseomycini		strain: CECT 3273	66895	ASM1420353v1	GCF_014203535.1	RefSeq	NCBI Prokaryotic Genome Annotation Pipeline (PGAP)	Scaffold	398058	8665061	2020-08-14	7854	PRJNA546738	SAMN12025193
Streptomyces netropsis		strain: CECT 3265	55404	ASM1420354v1	GCF_014203545.1	RefSeq	NCBI Prokaryotic Genome Annotation Pipeline (PGAP)	Scaffold	347224	8041454	2020-08-14	7012	PRJNA546739	SAMN12025205
Streptomyces olivoverticillatus		strain: CECT 3266	66427	ASM1420355v1	GCF_014203555.1	RefSeq	NCBI Prokaryotic Genome Annotation Pipeline (PGAP)	Scaffold	482324	5549028	2020-08-14	5036	PRJNA546740	SAMN12025105
Streptomyces echinatus		strain: CECT 3313	67293	ASM1420359v1	GCF_014203595.1	RefSeq	NCBI Prokaryotic Genome Annotation Pipeline (PGAP)	Scaffold	404223	9391279	2020-08-14	8461	PRJNA546735	SAMN12025514
Streptomyces zagrosensis		strain: CECT 8305	1042984	ASM1420364v1	GCF_014203645.1	RefSeq	NCBI Prokaryotic Genome Annotation Pipeline (PGAP)	Contig	357492	8746444	2020-08-14	7258	PRJNA546743	SAMN12025521
Streptomyces nymphaeiformis		strain: SFB5A	2663842	ASM1420389v1	GCF_014203895.1	RefSeq	NCBI Prokaryotic Genome Annotation Pipeline (PGAP)	Scaffold	575570	9225538	2020-08-14	8475	PRJNA581032	SAMN13190080
Streptomyces collinus		strain: DSM 40129	42684	ASM1420474v1	GCF_014204745.1	RefSeq	NCBI Prokaryotic Genome Annotation Pipeline (PGAP)	Contig	8218552	8858480	2020-08-14	7993	PRJNA632335	SAMN14908378
Streptomyces nodosus		strain: DSM 40109	40318	ASM1420503v1	GCF_014205035.1	RefSeq	NCBI Prokaryotic Genome Annotation Pipeline (PGAP)	Contig	7683536	7791312	2020-08-14	6900	PRJNA345984	SAMN05878043
Streptomyces luteogriseus		strain: DSM 40483	68233	ASM1420505v1	GCF_014205055.1	RefSeq	NCBI Prokaryotic Genome Annotation Pipeline (PGAP)	Contig	8695284	8709298	2020-08-14	7801	PRJNA347095	SAMN05877828
Streptomyces caelestis		strain: DSM 40084	36816	ASM1420525v1	GCF_014205255.1	RefSeq	NCBI Prokaryotic Genome Annotation Pipeline (PGAP)	Contig	8936092	8936092	2020-08-14	8239	PRJNA616589	SAMN14502444
Streptomyces rapamycinicus		strain: DSM 41530	1226757	ASM1420531v1	GCF_014205315.1	RefSeq	NCBI Prokaryotic Genome Annotation Pipeline (PGAP)	Contig	9792017	12628629	2020-08-14	10377	PRJNA345957	SAMN05878177
Streptomyces sp. AK010		strain: AK010	2723074	ASM1420729v1	GCF_014207295.1	RefSeq	NCBI Prokaryotic Genome Annotation Pipeline (PGAP)	Scaffold	178809	8251373	2020-08-14	7640	PRJNA616904	SAMN14515121
Streptomyces candidus		strain: DSM 40141	67283	ASM1420744v1	GCF_014207445.1	RefSeq	NCBI Prokaryotic Genome Annotation Pipeline (PGAP)	Scaffold	342089	7403230	2020-08-14	6703	PRJNA632243	SAMN14908435
Streptomyces finlayi		strain: NBSH44	67296	ASM1421631v1	GCF_014216315.1	RefSeq	NCBI Prokaryotic Genome Annotation Pipeline (PGAP)	Complete Genome	7474454	7654963	2020-08-17	7126	PRJNA554385	SAMN12282932
Streptomyces rutgersensis		strain: NBH77	53451	ASM1421633v1	GCF_014216335.1	RefSeq	NCBI Prokaryotic Genome Annotation Pipeline (PGAP)	Complete Genome	6848830	6996347	2020-08-17	5915	PRJNA554385	SAMN12282934
Streptomyces sp. INR7		strain: INR7	2607753	ASM1421758v1	GCF_014217585.1	RefSeq	NCBI Prokaryotic Genome Annotation Pipeline (PGAP)	Complete Genome	8320846	8320846	2020-08-17	7507	PRJNA554385	SAMN12282935
Streptomyces mexicanus		strain: Marseille-Q0842	178566	ASM1425294v1	GCF_014252945.1	RefSeq	NCBI Prokaryotic Genome Annotation Pipeline (PGAP)	Contig	475868	8011832	2020-08-19	7076	PRJNA647647	SAMN15595092
Streptomyces sp. TYQ1024		strain: TYQ1024	2762559	ASM1425301v1	GCF_014253015.1	RefSeq	NCBI Prokaryotic Genome Annotation Pipeline (PGAP)	Contig	222984	7600256	2020-08-19	6713	PRJNA656867	SAMN15805175
Streptomyces cupreus		strain: PSKA01	2759956	ASM1425702v1	GCF_014257025.1	RefSeq	NCBI Prokaryotic Genome Annotation Pipeline (PGAP)	Contig	119198	9399224	2020-08-20	8969	PRJNA650163	SAMN15694461
Streptomyces salinarius		strain: SS06011	2762598	ASM1428094v1	GCF_014280945.1	RefSeq	NCBI Prokaryotic Genome Annotation Pipeline (PGAP)	Contig	392281	8429580	2020-08-24	7685	PRJNA656932	SAMN15808765
Streptomyces sp. CBG33		strain: CBG33	2762624	ASM1428099v1	GCF_014280995.1	RefSeq	NCBI Prokaryotic Genome Annotation Pipeline (PGAP)	Contig	1408253	7565763	2020-08-24	6678	PRJNA482901	SAMN15795322
Streptomyces sp. CBG31		strain: CBG31	2762623	ASM1428103v1	GCF_014281035.1	RefSeq	NCBI Prokaryotic Genome Annotation Pipeline (PGAP)	Contig	439265	8280285	2020-08-24	7217	PRJNA482901	SAMN15795321
Streptomyces sp. CBG9		strain: CBG9	2762622	ASM1428109v1	GCF_014281095.1	RefSeq	NCBI Prokaryotic Genome Annotation Pipeline (PGAP)	Contig	1458895	7309369	2020-08-24	6417	PRJNA482901	SAMN15795320
Streptomyces buecherae		strain: AC536	2763006	ASM1428435v1	GCF_014284355.1	RefSeq	NCBI Prokaryotic Genome Annotation Pipeline (PGAP)	Contig	15211	7932636	2020-08-24	6658	PRJNA656727	SAMN15822459
Streptomyces buecherae		strain: AC563	2763006	ASM1428442v1	GCF_014284425.1	RefSeq	NCBI Prokaryotic Genome Annotation Pipeline (PGAP)	Contig	13902	8161857	2020-08-24	7032	PRJNA656727	SAMN15822591
Streptomyces buecherae		strain: AC541	2763006	ASM1429503v1	GCF_014295035.1	RefSeq	NCBI Prokaryotic Genome Annotation Pipeline (PGAP)	Complete Genome	8416829	8416829	2020-08-25	6698	PRJNA656727	SAMN15800794
Streptomyces sp. CB02980		strain: CB02980	2542736	ASM1445132v2	GCF_014451325.2	RefSeq	NCBI Prokaryotic Genome Annotation Pipeline (PGAP)	Scaffold	304942	9067553	2021-10-26	7957	PRJNA524931	SAMN11039005
Streptomyces genisteinicus		strain: CRPJ-33	2768068	ASM1448961v1	GCF_014489615.1	RefSeq	NCBI Prokaryotic Genome Annotation Pipeline (PGAP)	Complete Genome	7631890	8188347	2020-09-06	6816	PRJNA659886	SAMN15929990
Streptomyces roseirectus		strain: CRXT-G-22	2768066	ASM1448963v1	GCF_014489635.1	RefSeq	NCBI Prokaryotic Genome Annotation Pipeline (PGAP)	Complete Genome	9947447	9947447	2020-09-06	8631	PRJNA659888	SAMN15930037
Streptomyces polyasparticus		strain: TRM66268-LWL	2767826	ASM1449376v1	GCF_014493765.1	RefSeq	NCBI Prokaryotic Genome Annotation Pipeline (PGAP)	Contig	363618	10155139	2020-09-08	9210	PRJNA659572	SAMN15915671
Streptomyces sp. TRM68367		strain: TRM68367	2758415	ASM1449568v1	GCF_014495685.1	RefSeq	NCBI Prokaryotic Genome Annotation Pipeline (PGAP)	Scaffold	71782	9669748	2020-09-08	9301	PRJNA658076	SAMN15857048
Streptomyces sp. CB00271		strain: CB00271	2750025	ASM1449570v1	GCF_014495705.1	RefSeq	NCBI Prokaryotic Genome Annotation Pipeline (PGAP)	Complete Genome	8309852	8309852	2020-09-09	7204	PRJNA643402	SAMN15414047
Streptomyces griseicoloratus		strain: TRM S81-3	2752516	ASM1453464v1	GCF_014534645.1	RefSeq	NCBI Prokaryotic Genome Annotation Pipeline (PGAP)	Scaffold	166916	8825450	2020-09-14	7936	PRJNA645799	SAMN15516980
Streptomyces sp. CBMA29		strain: CBMA29	1896314	ASM1459644v1	GCF_014596445.1	RefSeq	NCBI Prokaryotic Genome Annotation Pipeline (PGAP)	Contig	67094	8482909	2020-09-15	7487	PRJNA340172	SAMN05714635
Streptomyces sp. CBMA123		strain: CBMA123	1896313	ASM1459646v1	GCF_014596465.1	RefSeq	NCBI Prokaryotic Genome Annotation Pipeline (PGAP)	Contig	32587	9741301	2020-09-15	9063	PRJNA340172	SAMN05714644
Streptomyces sp. CBMA152		strain: CBMA152	1896312	ASM1459647v1	GCF_014596475.1	RefSeq	NCBI Prokaryotic Genome Annotation Pipeline (PGAP)	Contig	340405	8804563	2020-09-15	7956	PRJNA340172	SAMN05714648
Streptomyces sp. CBMA370		strain: CBMA370	1930278	ASM1459650v1	GCF_014596505.1	RefSeq	NCBI Prokaryotic Genome Annotation Pipeline (PGAP)	Contig	78797	6991854	2020-09-15	6191	PRJNA340172	SAMN05714678
Streptomyces sp. CBMA156		strain: CBMA156	1930280	ASM1459651v1	GCF_014596515.1	RefSeq	NCBI Prokaryotic Genome Annotation Pipeline (PGAP)	Contig	27704	9167493	2020-09-15	8370	PRJNA340172	SAMN05714674
Streptomyces sp. CBMA291		strain: CBMA291	1930279	ASM1459652v1	GCF_014596525.1	RefSeq	NCBI Prokaryotic Genome Annotation Pipeline (PGAP)	Contig	106767	6915562	2020-09-15	6061	PRJNA340172	SAMN05714677
Streptomyces sp. TRM68416		strain: TRM68416	2758412	ASM1459691v1	GCF_014596915.1	RefSeq	NCBI Prokaryotic Genome Annotation Pipeline (PGAP)	Contig	264765	8858332	2020-09-15	8092	PRJNA661704	SAMN16069896
Streptomyces xanthii		strain: CRXT-Y-14	2768069	ASM1462169v1	GCF_014621695.1	RefSeq	NCBI Prokaryotic Genome Annotation Pipeline (PGAP)	Complete Genome	7867709	8354710	2020-09-15	7606	PRJNA659883	SAMN15929880
Streptomyces fuscichromogenes		strain: CGMCC 4.7110	1324013	ASM1464581v1	GCF_014645815.1	RefSeq	NCBI Prokaryotic Genome Annotation Pipeline (PGAP)	Scaffold	253332	11559237	2020-09-12	10168	PRJDB10509	SAMD00245177
Streptomyces albiflavescens		strain: CGMCC 4.7111	1623582	ASM1464583v1	GCF_014645835.1	RefSeq	NCBI Prokaryotic Genome Annotation Pipeline (PGAP)	Scaffold	217414	10892780	2020-09-12	9821	PRJDB10509	SAMD00245178
Streptomyces daqingensis		strain: CGMCC 4.7178	1472640	ASM1464589v1	GCF_014645895.1	RefSeq	NCBI Prokaryotic Genome Annotation Pipeline (PGAP)	Scaffold	280247	6537491	2020-09-12	5661	PRJDB10509	SAMD00245181
Streptomyces lacrimifluminis		strain: CGMCC 4.7272	1500077	ASM1464609v1	GCF_014646095.1	RefSeq	NCBI Prokaryotic Genome Annotation Pipeline (PGAP)	Scaffold	233247	9022781	2020-09-12	8138	PRJDB10509	SAMD00245189
Streptomyces camponoticapitis		strain: CGMCC 4.7275	1616125	ASM1464611v1	GCF_014646115.1	RefSeq	NCBI Prokaryotic Genome Annotation Pipeline (PGAP)	Scaffold	189922	8278499	2020-09-12	7487	PRJDB10509	SAMD00245190
Streptomyces kronopolitis		strain: CGMCC 4.7323	1612435	ASM1464627v1	GCF_014646275.1	RefSeq	NCBI Prokaryotic Genome Annotation Pipeline (PGAP)	Scaffold	191127	7834107	2020-09-12	6794	PRJDB10509	SAMD00245200
Streptomyces lasiicapitis		strain: CGMCC 4.7349	1923961	ASM1464633v1	GCF_014646335.1	RefSeq	NCBI Prokaryotic Genome Annotation Pipeline (PGAP)	Scaffold	294855	9746447	2020-09-12	8321	PRJDB10509	SAMD00245204
Streptomyces flaveus		strain: JCM 3035	66370	ASM1464767v1	GCF_014647675.1	RefSeq	NCBI Prokaryotic Genome Annotation Pipeline (PGAP)	Scaffold	99491	10275661	2020-09-12	9485	PRJDB10510	SAMD00245294
Streptomyces anthocyanicus		strain: JCM 3037	68174	ASM1464769v1	GCF_014647695.1	RefSeq	NCBI Prokaryotic Genome Annotation Pipeline (PGAP)	Scaffold	314084	9335373	2020-09-12	8530	PRJDB10510	SAMD00245295
Streptomyces cinereus		strain: JCM 3040	1955	ASM1464771v1	GCF_014647715.1	RefSeq	NCBI Prokaryotic Genome Annotation Pipeline (PGAP)	Contig	73728	2796952	2020-09-11	2577	PRJDB10510	SAMD00245296
Streptomyces brasiliensis		strain: JCM 3086	1954	ASM1464787v1	GCF_014647875.1	RefSeq	NCBI Prokaryotic Genome Annotation Pipeline (PGAP)	Scaffold	168452	10696112	2020-09-12	10195	PRJDB10510	SAMD00245305
Streptomyces fumigatiscleroticus		strain: JCM 3101	66371	ASM1464797v1	GCF_014647975.1	RefSeq	NCBI Prokaryotic Genome Annotation Pipeline (PGAP)	Scaffold	291204	9605331	2020-09-12	8529	PRJDB10510	SAMD00245311
Streptomyces ruber		strain: JCM 3131	83378	ASM1464807v1	GCF_014648075.1	RefSeq	NCBI Prokaryotic Genome Annotation Pipeline (PGAP)	Scaffold	284760	7896808	2020-09-12	6947	PRJDB10510	SAMD00245318
Streptomyces purpureus		strain: JCM 3172	1951	ASM1464819v1	GCF_014648195.1	RefSeq	NCBI Prokaryotic Genome Annotation Pipeline (PGAP)	Scaffold	86904	7542379	2020-09-12	6986	PRJDB10510	SAMD00245328
Streptomyces nojiriensis		strain: JCM 3382	66374	ASM1464861v1	GCF_014648615.1	RefSeq	NCBI Prokaryotic Genome Annotation Pipeline (PGAP)	Scaffold	340844	8994303	2020-09-12	8228	PRJDB10510	SAMD00245370
Streptomyces cinerochromogenes		strain: JCM 3385	66422	ASM1464863v1	GCF_014648635.1	RefSeq	NCBI Prokaryotic Genome Annotation Pipeline (PGAP)	Scaffold	354079	9098877	2020-09-12	7925	PRJDB10510	SAMD00245371
Streptomyces atratus		strain: JCM 3386	1893	ASM1464865v1	GCF_014648655.1	RefSeq	NCBI Prokaryotic Genome Annotation Pipeline (PGAP)	Scaffold	188329	9827082	2020-09-12	9044	PRJDB10510	SAMD00245372
Streptomyces albospinus		strain: JCM 3399	285515	ASM1464869v1	GCF_014648695.1	RefSeq	NCBI Prokaryotic Genome Annotation Pipeline (PGAP)	Scaffold	58161	9206985	2020-09-12	8439	PRJDB10510	SAMD00245375
Streptomyces abikoensis		strain: JCM 4002	97398	ASM1464877v1	GCF_014648775.1	RefSeq	NCBI Prokaryotic Genome Annotation Pipeline (PGAP)	Contig	785131	7000866	2020-09-12	6243	PRJDB10510	SAMD00245379
Streptomyces virginiae		strain: JCM 4019	1961	ASM1464879v1	GCF_014648795.1	RefSeq	NCBI Prokaryotic Genome Annotation Pipeline (PGAP)	Scaffold	100557	8533327	2020-09-12	7767	PRJDB10510	SAMD00245380
Streptomyces flaveolus		strain: JCM 4032	67297	ASM1464881v1	GCF_014648815.1	RefSeq	NCBI Prokaryotic Genome Annotation Pipeline (PGAP)	Contig	396731	7870528	2020-09-12	7284	PRJDB10510	SAMD00245381
Streptomyces netropsis		strain: JCM 4063	55404	ASM1464883v1	GCF_014648835.1	RefSeq	NCBI Prokaryotic Genome Annotation Pipeline (PGAP)	Scaffold	87257	7728815	2020-09-12	6748	PRJDB10510	SAMD00245383
Streptomyces parvulus		strain: JCM 4068	146923	ASM1464885v1	GCF_014648855.1	RefSeq	NCBI Prokaryotic Genome Annotation Pipeline (PGAP)	Scaffold	431264	7693235	2020-09-12	6955	PRJDB10510	SAMD00245384
Streptomyces parvus		strain: JCM 4069	66428	ASM1464887v1	GCF_014648875.1	RefSeq	NCBI Prokaryotic Genome Annotation Pipeline (PGAP)	Scaffold	463028	8032801	2020-09-12	7173	PRJDB10510	SAMD00245385
Streptomyces tanashiensis		strain: JCM 4086	67367	ASM1464889v1	GCF_014648895.1	RefSeq	NCBI Prokaryotic Genome Annotation Pipeline (PGAP)	Scaffold	355674	9019500	2020-09-12	8134	PRJDB10510	SAMD00245386
Streptomyces phaeofaciens		strain: JCM 4125	68254	ASM1464891v1	GCF_014648915.1	RefSeq	NCBI Prokaryotic Genome Annotation Pipeline (PGAP)	Scaffold	258264	10444272	2020-09-12	9210	PRJDB10510	SAMD00245390
Streptomyces diastaticus subsp. diastaticus		strain: JCM 4128	68040	ASM1464893v1	GCF_014648935.1	RefSeq	NCBI Prokaryotic Genome Annotation Pipeline (PGAP)	Scaffold	232919	6982337	2020-09-12	5946	PRJDB10510	SAMD00245391
Streptomyces gougerotii		strain: JCM 4136	53448	ASM1464895v1	GCF_014648955.1	RefSeq	NCBI Prokaryotic Genome Annotation Pipeline (PGAP)	Contig	295908	6596492	2020-09-12	5576	PRJDB10510	SAMD00245392
Streptomyces massasporeus		strain: JCM 4139	67324	ASM1464899v1	GCF_014648995.1	RefSeq	NCBI Prokaryotic Genome Annotation Pipeline (PGAP)	Scaffold	311383	9073213	2020-09-12	8349	PRJDB10510	SAMD00245394
Streptomyces narbonensis		strain: JCM 4147	67333	ASM1464901v1	GCF_014649015.1	RefSeq	NCBI Prokaryotic Genome Annotation Pipeline (PGAP)	Scaffold	388913	7730059	2020-09-12	6885	PRJDB10510	SAMD00245396
Streptomyces sindenensis		strain: JCM 4164	67363	ASM1464903v1	GCF_014649035.1	RefSeq	NCBI Prokaryotic Genome Annotation Pipeline (PGAP)	Contig	183557	7564582	2020-09-12	6681	PRJDB10510	SAMD00245397
Streptomyces gancidicus		strain: JCM 4171	68204	ASM1464905v1	GCF_014649055.1	RefSeq	NCBI Prokaryotic Genome Annotation Pipeline (PGAP)	Scaffold	446291	7397357	2020-09-12	6695	PRJDB10510	SAMD00245398
Streptomyces asoensis		strain: JCM 4185	249586	ASM1464907v1	GCF_014649075.1	RefSeq	NCBI Prokaryotic Genome Annotation Pipeline (PGAP)	Scaffold	369621	8904200	2020-09-12	7799	PRJDB10510	SAMD00245399
Streptomyces cinereoruber		strain: JCM 4205	67260	ASM1464909v1	GCF_014649095.1	RefSeq	NCBI Prokaryotic Genome Annotation Pipeline (PGAP)	Scaffold	485455	7025760	2020-09-12	6373	PRJDB10510	SAMD00245400
Streptomyces eurythermus		strain: JCM 4206	42237	ASM1464911v1	GCF_014649115.1	RefSeq	NCBI Prokaryotic Genome Annotation Pipeline (PGAP)	Scaffold	289350	9167999	2020-09-12	8146	PRJDB10510	SAMD00245401
Streptomyces niveoruber		strain: JCM 4234	68243	ASM1464913v1	GCF_014649135.1	RefSeq	NCBI Prokaryotic Genome Annotation Pipeline (PGAP)	Scaffold	258564	7843370	2020-09-12	6889	PRJDB10510	SAMD00245403
Streptomyces griseoviridis		strain: JCM 4250	45398	ASM1464915v1	GCF_014649155.1	RefSeq	NCBI Prokaryotic Genome Annotation Pipeline (PGAP)	Scaffold	252412	7807416	2020-09-12	6936	PRJDB10510	SAMD00245405
Streptomyces matensis		strain: JCM 4277	67325	ASM1464917v1	GCF_014649175.1	RefSeq	NCBI Prokaryotic Genome Annotation Pipeline (PGAP)	Scaffold	351713	7345749	2020-09-12	6663	PRJDB10510	SAMD00245408
Streptomyces bellus		strain: JCM 4292	66873	ASM1464919v1	GCF_014649195.1	RefSeq	NCBI Prokaryotic Genome Annotation Pipeline (PGAP)	Scaffold	221025	9421870	2020-09-12	8590	PRJDB10510	SAMD00245409
Streptomyces cavourensis		strain: JCM 4298	67258	ASM1464921v1	GCF_014649215.1	RefSeq	NCBI Prokaryotic Genome Annotation Pipeline (PGAP)	Scaffold	252531	7625581	2020-09-12	6594	PRJDB10510	SAMD00245410
Streptomyces spectabilis		strain: JCM 4308	68270	ASM1464923v1	GCF_014649235.1	RefSeq	NCBI Prokaryotic Genome Annotation Pipeline (PGAP)	Scaffold	356483	10646606	2020-09-12	9105	PRJDB10510	SAMD00245411
Streptomyces thermoviolaceus subsp. apingens		strain: JCM 4312	66859	ASM1464925v1	GCF_014649255.1	RefSeq	NCBI Prokaryotic Genome Annotation Pipeline (PGAP)	Scaffold	231579	5993961	2020-09-12	5278	PRJDB10510	SAMD00245412
Streptomyces libani subsp. libani		strain: JCM 4322	68044	ASM1464927v1	GCF_014649275.1	RefSeq	NCBI Prokaryotic Genome Annotation Pipeline (PGAP)	Scaffold	661423	9124469	2020-09-12	7886	PRJDB10510	SAMD00245413
Streptomyces libani subsp. rufus		strain: JCM 4325	249582	ASM1464929v1	GCF_014649295.1	RefSeq	NCBI Prokaryotic Genome Annotation Pipeline (PGAP)	Scaffold	476718	8295319	2020-09-12	7540	PRJDB10510	SAMD00245414
Streptomyces calvus		strain: JCM 4326	67282	ASM1464931v1	GCF_014649315.1	RefSeq	NCBI Prokaryotic Genome Annotation Pipeline (PGAP)	Scaffold	294998	7946438	2020-09-12	6894	PRJDB10510	SAMD00245415
Streptomyces roseolilacinus		strain: JCM 4335	66904	ASM1464933v1	GCF_014649335.1	RefSeq	NCBI Prokaryotic Genome Annotation Pipeline (PGAP)	Scaffold	527492	6796704	2020-09-12	6032	PRJDB10510	SAMD00245417
Streptomyces althioticus		strain: JCM 4344	83380	ASM1464935v1	GCF_014649355.1	RefSeq	NCBI Prokaryotic Genome Annotation Pipeline (PGAP)	Scaffold	347317	7646170	2020-09-12	6927	PRJDB10510	SAMD00245418
Streptomyces aurantiogriseus		strain: JCM 4346	66870	ASM1464937v1	GCF_014649375.1	RefSeq	NCBI Prokaryotic Genome Annotation Pipeline (PGAP)	Scaffold	322564	10609595	2020-09-12	9709	PRJDB10510	SAMD00245419
Streptomyces aureoverticillatus		strain: JCM 4347	66871	ASM1464939v1	GCF_014649395.1	RefSeq	NCBI Prokaryotic Genome Annotation Pipeline (PGAP)	Contig	622362	9154986	2020-09-12	7831	PRJDB10510	SAMD00245420
Streptomyces badius		strain: JCM 4350	1941	ASM1464941v1	GCF_014649415.1	RefSeq	NCBI Prokaryotic Genome Annotation Pipeline (PGAP)	Scaffold	47835	7515187	2020-09-12	6906	PRJDB10510	SAMD00245421
Streptomyces chromofuscus		strain: JCM 4354	42881	ASM1464943v1	GCF_014649435.1	RefSeq	NCBI Prokaryotic Genome Annotation Pipeline (PGAP)	Scaffold	100643	8285318	2020-09-12	7615	PRJDB10510	SAMD00245422
Streptomyces coeruleorubidus		strain: JCM 4359	116188	ASM1464945v1	GCF_014649455.1	RefSeq	NCBI Prokaryotic Genome Annotation Pipeline (PGAP)	Scaffold	216893	9302305	2020-09-12	8517	PRJDB10510	SAMD00245423
Streptomyces daghestanicus		strain: JCM 4365	66885	ASM1464947v1	GCF_014649475.1	RefSeq	NCBI Prokaryotic Genome Annotation Pipeline (PGAP)	Scaffold	154532	7977975	2020-09-12	7115	PRJDB10510	SAMD00245425
Streptomyces filipinensis		strain: JCM 4369	66887	ASM1464949v1	GCF_014649495.1	RefSeq	NCBI Prokaryotic Genome Annotation Pipeline (PGAP)	Scaffold	338528	9249383	2020-09-12	8412	PRJDB10510	SAMD00245426
Streptomyces pilosus		strain: JCM 4372	28893	ASM1464951v1	GCF_014649515.1	RefSeq	NCBI Prokaryotic Genome Annotation Pipeline (PGAP)	Scaffold	465971	7585172	2020-09-12	6813	PRJDB10510	SAMD00245427
Streptomyces gelaticus		strain: JCM 4376	285446	ASM1464953v1	GCF_014649535.1	RefSeq	NCBI Prokaryotic Genome Annotation Pipeline (PGAP)	Scaffold	171137	7755498	2020-09-12	7040	PRJDB10510	SAMD00245429
Streptomyces globisporus		strain: JCM 4378	1908	ASM1464955v1	GCF_014649555.1	RefSeq	NCBI Prokaryotic Genome Annotation Pipeline (PGAP)	Scaffold	434455	8246570	2020-09-12	7478	PRJDB10510	SAMD00245430
Streptomyces griseoincarnatus		strain: JCM 4381	29305	ASM1464957v1	GCF_014649575.1	RefSeq	NCBI Prokaryotic Genome Annotation Pipeline (PGAP)	Scaffold	379812	7451689	2020-09-12	6719	PRJDB10510	SAMD00245431
Streptomyces griseomycini		strain: JCM 4382	66895	ASM1464959v1	GCF_014649595.1	RefSeq	NCBI Prokaryotic Genome Annotation Pipeline (PGAP)	Contig	348767	8292334	2020-09-12	7505	PRJDB10510	SAMD00245432
Streptomyces griseorubens		strain: JCM 4383	66897	ASM1464961v1	GCF_014649615.1	RefSeq	NCBI Prokaryotic Genome Annotation Pipeline (PGAP)	Scaffold	260108	7730153	2020-09-12	6931	PRJDB10510	SAMD00245433
Streptomyces griseomycini		strain: JCM 4385	66895	ASM1464963v1	GCF_014649635.1	RefSeq	NCBI Prokaryotic Genome Annotation Pipeline (PGAP)	Scaffold	61850	8662724	2020-09-12	8024	PRJDB10510	SAMD00245434
Streptomyces humidus		strain: JCM 4386	52259	ASM1464965v1	GCF_014649655.1	RefSeq	NCBI Prokaryotic Genome Annotation Pipeline (PGAP)	Scaffold	193296	9711080	2020-09-12	8418	PRJDB10510	SAMD00245435
Streptomyces janthinus		strain: JCM 4387	67308	ASM1464967v1	GCF_014649675.1	RefSeq	NCBI Prokaryotic Genome Annotation Pipeline (PGAP)	Scaffold	442469	9387529	2020-09-12	8647	PRJDB10510	SAMD00245436
Streptomyces kurssanovii		strain: JCM 4388	67312	ASM1464969v1	GCF_014649695.1	RefSeq	NCBI Prokaryotic Genome Annotation Pipeline (PGAP)	Scaffold	327360	8199139	2020-09-12	7445	PRJDB10510	SAMD00245437
Streptomyces lateritius		strain: JCM 4389	67313	ASM1464971v1	GCF_014649715.1	RefSeq	NCBI Prokaryotic Genome Annotation Pipeline (PGAP)	Scaffold	88456	7707773	2020-09-12	7122	PRJDB10510	SAMD00245438
Streptomyces lavendofoliae		strain: JCM 4391	67314	ASM1464973v1	GCF_014649735.1	RefSeq	NCBI Prokaryotic Genome Annotation Pipeline (PGAP)	Scaffold	351890	7170078	2020-09-12	6621	PRJDB10510	SAMD00245439
Streptomyces litmocidini		strain: JCM 4394	67318	ASM1464975v1	GCF_014649755.1	RefSeq	NCBI Prokaryotic Genome Annotation Pipeline (PGAP)	Scaffold	355331	7974192	2020-09-12	7200	PRJDB10510	SAMD00245440
Streptomyces longisporoflavus		strain: JCM 4396	28044	ASM1464977v1	GCF_014649775.1	RefSeq	NCBI Prokaryotic Genome Annotation Pipeline (PGAP)	Scaffold	346887	9802249	2020-09-12	8832	PRJDB10510	SAMD00245441
Streptomyces melanogenes		strain: JCM 4398	67326	ASM1464979v1	GCF_014649795.1	RefSeq	NCBI Prokaryotic Genome Annotation Pipeline (PGAP)	Scaffold	341028	9581670	2020-09-12	8641	PRJDB10510	SAMD00245442
Streptomyces mutabilis		strain: JCM 4400	67332	ASM1464981v1	GCF_014649815.1	RefSeq	NCBI Prokaryotic Genome Annotation Pipeline (PGAP)	Scaffold	306986	7759821	2020-09-12	7094	PRJDB10510	SAMD00245443
Streptomyces pilosus		strain: JCM 4403	28893	ASM1464983v1	GCF_014649835.1	RefSeq	NCBI Prokaryotic Genome Annotation Pipeline (PGAP)	Scaffold	466535	7626409	2020-09-12	6818	PRJDB10510	SAMD00245444
Streptomyces roseolus		strain: JCM 4411	67358	ASM1464985v1	GCF_014649855.1	RefSeq	NCBI Prokaryotic Genome Annotation Pipeline (PGAP)	Scaffold	148174	8057871	2020-09-12	7387	PRJDB10510	SAMD00245446
Streptomyces rubiginosohelvolus		strain: JCM 4415	67362	ASM1464987v1	GCF_014649875.1	RefSeq	NCBI Prokaryotic Genome Annotation Pipeline (PGAP)	Scaffold	268800	7548572	2020-09-12	6830	PRJDB10510	SAMD00245448
Streptomyces rubiginosus		strain: JCM 4416	1929	ASM1464989v1	GCF_014649895.1	RefSeq	NCBI Prokaryotic Genome Annotation Pipeline (PGAP)	Scaffold	124838	7308697	2020-09-12	6664	PRJDB10510	SAMD00245449
Streptomyces toxytricini		strain: JCM 4421	67369	ASM1464991v1	GCF_014649915.1	RefSeq	NCBI Prokaryotic Genome Annotation Pipeline (PGAP)	Scaffold	127110	7196824	2020-09-12	6520	PRJDB10510	SAMD00245450
Streptomyces variabilis		strain: JCM 4422	67372	ASM1464993v1	GCF_014649935.1	RefSeq	NCBI Prokaryotic Genome Annotation Pipeline (PGAP)	Scaffold	165790	7359771	2020-09-12	6729	PRJDB10510	SAMD00245451
Streptomyces violascens		strain: JCM 4424	67381	ASM1464995v1	GCF_014649955.1	RefSeq	NCBI Prokaryotic Genome Annotation Pipeline (PGAP)	Scaffold	258751	9117820	2020-09-12	8519	PRJDB10510	SAMD00245452
Streptomyces griseoflavus		strain: JCM 4479	35619	ASM1464999v1	GCF_014649995.1	RefSeq	NCBI Prokaryotic Genome Annotation Pipeline (PGAP)	Scaffold	115138	7580440	2020-09-12	6914	PRJDB10510	SAMD00245456
Streptomyces griseoloalbus		strain: JCM 4480	67303	ASM1465001v1	GCF_014650015.1	RefSeq	NCBI Prokaryotic Genome Annotation Pipeline (PGAP)	Scaffold	231276	7958048	2020-09-12	7155	PRJDB10510	SAMD00245457
Streptomyces lucensis JCM 4490		strain: JCM 4490	1306176	ASM1465003v1	GCF_014650035.1	RefSeq	NCBI Prokaryotic Genome Annotation Pipeline (PGAP)	Scaffold	406335	7745149	2020-09-12	6981	PRJDB10510	SAMD00245458
Streptomyces malachitofuscus		strain: JCM 4493	67322	ASM1465005v1	GCF_014650055.1	RefSeq	NCBI Prokaryotic Genome Annotation Pipeline (PGAP)	Scaffold	340526	7742884	2020-09-12	6967	PRJDB10510	SAMD00245459
Streptomyces microflavus		strain: JCM 4496	1919	ASM1465007v1	GCF_014650075.1	RefSeq	NCBI Prokaryotic Genome Annotation Pipeline (PGAP)	Scaffold	540362	8517311	2020-09-12	7600	PRJDB10510	SAMD00245460
Streptomyces tanashiensis		strain: JCM 4498	67367	ASM1465009v1	GCF_014650095.1	RefSeq	NCBI Prokaryotic Genome Annotation Pipeline (PGAP)	Scaffold	223044	8590508	2020-09-12	7825	PRJDB10510	SAMD00245461
Streptomyces olivaceoviridis		strain: JCM 4499	1921	ASM1465011v1	GCF_014650115.1	RefSeq	NCBI Prokaryotic Genome Annotation Pipeline (PGAP)	Scaffold	278653	9763431	2020-09-12	8734	PRJDB10510	SAMD00245462
Streptomyces plicatus		strain: JCM 4504	1922	ASM1465013v1	GCF_014650135.1	RefSeq	NCBI Prokaryotic Genome Annotation Pipeline (PGAP)	Scaffold	512933	8368647	2020-09-12	7343	PRJDB10510	SAMD00245463
Streptomyces purpurascens		strain: JCM 4509	1924	ASM1465015v1	GCF_014650155.1	RefSeq	NCBI Prokaryotic Genome Annotation Pipeline (PGAP)	Scaffold	449006	9428626	2020-09-12	8612	PRJDB10510	SAMD00245465
Streptomyces termitum		strain: JCM 4518	67368	ASM1465017v1	GCF_014650175.1	RefSeq	NCBI Prokaryotic Genome Annotation Pipeline (PGAP)	Contig	381716	7137690	2020-09-12	6306	PRJDB10510	SAMD00245467
Streptomyces umbrinus		strain: JCM 4521	67370	ASM1465019v1	GCF_014650195.1	RefSeq	NCBI Prokaryotic Genome Annotation Pipeline (PGAP)	Scaffold	258634	11856977	2020-09-12	10384	PRJDB10510	SAMD00245468
Streptomyces vinaceusdrappus		strain: JCM 4529	67376	ASM1465021v1	GCF_014650215.1	RefSeq	NCBI Prokaryotic Genome Annotation Pipeline (PGAP)	Scaffold	255017	8461620	2020-09-12	7603	PRJDB10510	SAMD00245469
Streptomyces violaceochromogenes		strain: JCM 4530	67377	ASM1465023v1	GCF_014650235.1	RefSeq	NCBI Prokaryotic Genome Annotation Pipeline (PGAP)	Scaffold	420090	8856784	2020-09-12	8074	PRJDB10510	SAMD00245470
Streptomyces violarus		strain: JCM 4534	67380	ASM1465025v1	GCF_014650255.1	RefSeq	NCBI Prokaryotic Genome Annotation Pipeline (PGAP)	Scaffold	485312	9119470	2020-09-12	8336	PRJDB10510	SAMD00245472
Streptomyces mirabilis		strain: JCM 4551	68239	ASM1465027v1	GCF_014650275.1	RefSeq	NCBI Prokaryotic Genome Annotation Pipeline (PGAP)	Scaffold	260627	11285736	2020-09-12	10363	PRJDB10510	SAMD00245474
Streptomyces caelestis		strain: JCM 4566	36816	ASM1465029v1	GCF_014650295.1	RefSeq	NCBI Prokaryotic Genome Annotation Pipeline (PGAP)	Scaffold	475195	8915011	2020-09-12	8263	PRJDB10510	SAMD00245477
Streptomyces chartreusis		strain: JCM 4570	1969	ASM1465031v1	GCF_014650315.1	RefSeq	NCBI Prokaryotic Genome Annotation Pipeline (PGAP)	Scaffold	716229	10088490	2020-09-12	8894	PRJDB10510	SAMD00245478
Streptomyces hiroshimensis		strain: JCM 4586	66424	ASM1465033v1	GCF_014650335.1	RefSeq	NCBI Prokaryotic Genome Annotation Pipeline (PGAP)	Scaffold	313549	7757254	2020-09-12	6806	PRJDB10510	SAMD00245480
Streptomyces xanthochromogenes		strain: JCM 4594	67384	ASM1465035v1	GCF_014650355.1	RefSeq	NCBI Prokaryotic Genome Annotation Pipeline (PGAP)	Scaffold	403561	8711471	2020-09-12	7808	PRJDB10510	SAMD00245482
Streptomyces nitrosporeus		strain: JCM 4598	28894	ASM1465037v1	GCF_014650375.1	RefSeq	NCBI Prokaryotic Genome Annotation Pipeline (PGAP)	Scaffold	272740	7850800	2020-09-12	7044	PRJDB10510	SAMD00245483
Streptomyces pluricolorescens		strain: JCM 4602	37480	ASM1465039v1	GCF_014650395.1	RefSeq	NCBI Prokaryotic Genome Annotation Pipeline (PGAP)	Scaffold	459850	7332794	2020-09-12	6774	PRJDB10510	SAMD00245484
Streptomyces spiroverticillatus		strain: JCM 4609	67366	ASM1465041v1	GCF_014650415.1	RefSeq	NCBI Prokaryotic Genome Annotation Pipeline (PGAP)	Contig	515811	9703912	2020-09-12	8629	PRJDB10510	SAMD00245485
Streptomyces tendae		strain: JCM 4610	1932	ASM1465043v1	GCF_014650435.1	RefSeq	NCBI Prokaryotic Genome Annotation Pipeline (PGAP)	Scaffold	452485	8887909	2020-09-12	8257	PRJDB10510	SAMD00245486
Streptomyces xanthochromogenes		strain: JCM 4612	67384	ASM1465045v1	GCF_014650455.1	RefSeq	NCBI Prokaryotic Genome Annotation Pipeline (PGAP)	Scaffold	383466	8774150	2020-09-12	7897	PRJDB10510	SAMD00245487
Streptomyces albogriseolus		strain: JCM 4616	1887	ASM1465047v1	GCF_014650475.1	RefSeq	NCBI Prokaryotic Genome Annotation Pipeline (PGAP)	Scaffold	288677	8066392	2020-09-12	7427	PRJDB10510	SAMD00245488
Streptomyces cinnamoneus		strain: JCM 4633	53446	ASM1465049v1	GCF_014650495.1	RefSeq	NCBI Prokaryotic Genome Annotation Pipeline (PGAP)	Scaffold	232306	7125419	2020-09-12	6373	PRJDB10510	SAMD00245490
Streptomyces finlayi		strain: JCM 4637	67296	ASM1465051v1	GCF_014650515.1	RefSeq	NCBI Prokaryotic Genome Annotation Pipeline (PGAP)	Scaffold	308806	9487627	2020-09-12	8397	PRJDB10510	SAMD00245491
Streptomyces galbus		strain: JCM 4639	33898	ASM1465053v1	GCF_014650535.1	RefSeq	NCBI Prokaryotic Genome Annotation Pipeline (PGAP)	Scaffold	237937	7739406	2020-09-12	7012	PRJDB10510	SAMD00245492
Streptomyces goshikiensis		strain: JCM 4640	1942	ASM1465055v1	GCF_014650555.1	RefSeq	NCBI Prokaryotic Genome Annotation Pipeline (PGAP)	Scaffold	522381	8382331	2020-09-12	7479	PRJDB10510	SAMD00245493
Streptomyces naganishii JCM 4654		strain: JCM 4654	1306179	ASM1465057v1	GCF_014650575.1	RefSeq	NCBI Prokaryotic Genome Annotation Pipeline (PGAP)	Contig	346038	7809671	2020-09-14	6933	PRJDB10510	SAMD00245495
Streptomyces alanosinicus		strain: JCM 4714	68171	ASM1465059v1	GCF_014650595.1	RefSeq	NCBI Prokaryotic Genome Annotation Pipeline (PGAP)	Contig	228177	10244856	2020-09-12	9494	PRJDB10510	SAMD00245497
Streptomyces albaduncus		strain: JCM 4715	68172	ASM1465061v1	GCF_014650615.1	RefSeq	NCBI Prokaryotic Genome Annotation Pipeline (PGAP)	Scaffold	70080	7929576	2020-09-12	7196	PRJDB10510	SAMD00245498
Streptomyces noursei		strain: JCM 4718	1971	ASM1465063v1	GCF_014650635.1	RefSeq	NCBI Prokaryotic Genome Annotation Pipeline (PGAP)	Scaffold	214837	10266931	2020-09-12	9161	PRJDB10510	SAMD00245500
Streptomyces anandii JCM 4720		strain: JCM 4720	1306180	ASM1465065v1	GCF_014650655.1	RefSeq	NCBI Prokaryotic Genome Annotation Pipeline (PGAP)	Scaffold	15391	7932225	2020-09-12	7620	PRJDB10510	SAMD00245501
Streptomyces anulatus		strain: JCM 4721	1892	ASM1465067v1	GCF_014650675.1	RefSeq	NCBI Prokaryotic Genome Annotation Pipeline (PGAP)	Scaffold	353862	8855698	2020-09-12	7764	PRJDB10510	SAMD00245502
Streptomyces avidinii		strain: JCM 4726	1895	ASM1465069v1	GCF_014650695.1	RefSeq	NCBI Prokaryotic Genome Annotation Pipeline (PGAP)	Scaffold	197200	8343340	2020-09-12	7640	PRJDB10510	SAMD00245503
Streptomyces bluensis		strain: JCM 4729	33897	ASM1465071v1	GCF_014650715.1	RefSeq	NCBI Prokaryotic Genome Annotation Pipeline (PGAP)	Contig	376825	9022007	2020-09-12	7853	PRJDB10510	SAMD00245504
Streptomyces canarius		strain: JCM 4733	285453	ASM1465073v1	GCF_014650735.1	RefSeq	NCBI Prokaryotic Genome Annotation Pipeline (PGAP)	Scaffold	162104	10647065	2020-09-12	9487	PRJDB10510	SAMD00245505
Streptomyces chryseus		strain: JCM 4737	68186	ASM1465075v1	GCF_014650755.1	RefSeq	NCBI Prokaryotic Genome Annotation Pipeline (PGAP)	Contig	229344	7154268	2020-09-12	6640	PRJDB10510	SAMD00245506
Streptomyces cirratus		strain: JCM 4738	68187	ASM1465077v1	GCF_014650775.1	RefSeq	NCBI Prokaryotic Genome Annotation Pipeline (PGAP)	Contig	436464	7269234	2020-09-12	6625	PRJDB10510	SAMD00245507
Streptomyces anthocyanicus		strain: JCM 4739	68174	ASM1465079v1	GCF_014650795.1	RefSeq	NCBI Prokaryotic Genome Annotation Pipeline (PGAP)	Scaffold	363889	8674739	2020-09-12	7929	PRJDB10510	SAMD00245508
Streptomyces flavofungini		strain: JCM 4753	68200	ASM1465081v1	GCF_014650815.1	RefSeq	NCBI Prokaryotic Genome Annotation Pipeline (PGAP)	Scaffold	419044	9312928	2020-09-12	7857	PRJDB10510	SAMD00245509
Streptomyces galilaeus		strain: JCM 4757	33899	ASM1465083v1	GCF_014650835.1	RefSeq	NCBI Prokaryotic Genome Annotation Pipeline (PGAP)	Scaffold	250279	9317583	2020-09-12	8527	PRJDB10510	SAMD00245510
Streptomyces chryseus		strain: JCM 4768	68186	ASM1465085v1	GCF_014650855.1	RefSeq	NCBI Prokaryotic Genome Annotation Pipeline (PGAP)	Scaffold	22488	7722314	2020-09-12	7552	PRJDB10510	SAMD00245514
Streptomyces minutiscleroticus		strain: JCM 4790	68238	ASM1465087v1	GCF_014650875.1	RefSeq	NCBI Prokaryotic Genome Annotation Pipeline (PGAP)	Scaffold	140288	9510939	2020-09-12	8365	PRJDB10510	SAMD00245519
Streptomyces omiyaensis		strain: JCM 4806	68247	ASM1465089v1	GCF_014650895.1	RefSeq	NCBI Prokaryotic Genome Annotation Pipeline (PGAP)	Scaffold	236711	8566167	2020-09-12	7670	PRJDB10510	SAMD00245522
Streptomyces poonensis		strain: JCM 4815	68255	ASM1465091v1	GCF_014650915.1	RefSeq	NCBI Prokaryotic Genome Annotation Pipeline (PGAP)	Scaffold	291977	8584687	2020-09-12	7563	PRJDB10510	SAMD00245523
Streptomyces subrutilus		strain: JCM 4834	36818	ASM1465093v1	GCF_014650935.1	RefSeq	NCBI Prokaryotic Genome Annotation Pipeline (PGAP)	Scaffold	238207	7889213	2020-09-12	6979	PRJDB10510	SAMD00245526
Streptomyces tauricus		strain: JCM 4837	68274	ASM1465095v1	GCF_014650955.1	RefSeq	NCBI Prokaryotic Genome Annotation Pipeline (PGAP)	Scaffold	212787	9713444	2020-09-12	8410	PRJDB10510	SAMD00245527
Streptomyces thermoviolaceus subsp. thermoviolaceus		strain: JCM 4843	66860	ASM1465097v1	GCF_014650975.1	RefSeq	NCBI Prokaryotic Genome Annotation Pipeline (PGAP)	Scaffold	232536	5866442	2020-09-12	5151	PRJDB10510	SAMD00245530
Streptomyces viridiviolaceus		strain: JCM 4855	68282	ASM1465099v1	GCF_014650995.1	RefSeq	NCBI Prokaryotic Genome Annotation Pipeline (PGAP)	Scaffold	165101	9134388	2020-09-12	8325	PRJDB10510	SAMD00245532
Streptomyces xantholiticus		strain: JCM 4863	68285	ASM1465101v1	GCF_014651015.1	RefSeq	NCBI Prokaryotic Genome Annotation Pipeline (PGAP)	Scaffold	198543	7810960	2020-09-12	7087	PRJDB10510	SAMD00245535
Streptomyces lomondensis		strain: JCM 4866	68229	ASM1465103v1	GCF_014651035.1	RefSeq	NCBI Prokaryotic Genome Annotation Pipeline (PGAP)	Scaffold	573440	8783439	2020-09-12	7871	PRJDB10510	SAMD00245537
Streptomyces fructofermentans		strain: JCM 4956	152141	ASM1465105v1	GCF_014651055.1	RefSeq	NCBI Prokaryotic Genome Annotation Pipeline (PGAP)	Scaffold	165454	8872745	2020-09-12	7660	PRJDB10510	SAMD00245540
Streptomyces djakartensis		strain: JCM 4957	68193	ASM1465107v1	GCF_014651075.1	RefSeq	NCBI Prokaryotic Genome Annotation Pipeline (PGAP)	Scaffold	341741	7674449	2020-09-12	6962	PRJDB10510	SAMD00245541
Streptomyces geysiriensis		strain: JCM 4962	68207	ASM1465109v1	GCF_014651095.1	RefSeq	NCBI Prokaryotic Genome Annotation Pipeline (PGAP)	Scaffold	172967	7902438	2020-09-12	6992	PRJDB10510	SAMD00245543
Streptomyces inusitatus		strain: JCM 4988	68221	ASM1465111v1	GCF_014651115.1	RefSeq	NCBI Prokaryotic Genome Annotation Pipeline (PGAP)	Scaffold	149480	7867568	2020-09-12	6852	PRJDB10510	SAMD00245544
Streptomyces echinoruber		strain: JCM 5016	68898	ASM1465113v1	GCF_014651135.1	RefSeq	NCBI Prokaryotic Genome Annotation Pipeline (PGAP)	Scaffold	161990	7356931	2020-09-12	6606	PRJDB10510	SAMD00245545
Streptomyces anthocyanicus		strain: JCM 5058	68174	ASM1465115v1	GCF_014651155.1	RefSeq	NCBI Prokaryotic Genome Annotation Pipeline (PGAP)	Scaffold	175002	8187300	2020-09-12	7441	PRJDB10510	SAMD00245547
Streptomyces clavifer		strain: JCM 5059	68188	ASM1465117v1	GCF_014651175.1	RefSeq	NCBI Prokaryotic Genome Annotation Pipeline (PGAP)	Scaffold	524601	7889012	2020-09-12	6871	PRJDB10510	SAMD00245548
Streptomyces spinoverrucosus		strain: JCM 5077	284043	ASM1465119v1	GCF_014651195.1	RefSeq	NCBI Prokaryotic Genome Annotation Pipeline (PGAP)	Scaffold	245753	9251462	2020-09-12	8483	PRJDB10510	SAMD00245552
Streptomyces capitiformicae		strain: CGMCC 4.7403	2014920	ASM1465385v1	GCF_014653855.1	RefSeq	NCBI Prokaryotic Genome Annotation Pipeline (PGAP)	Scaffold	144481	10755081	2020-09-12	9760	PRJDB10509	SAMD00245211
Streptomyces spiralis		strain: JCM 3302	66376	ASM1465467v1	GCF_014654675.1	RefSeq	NCBI Prokaryotic Genome Annotation Pipeline (PGAP)	Scaffold	85236	9813663	2020-09-12	9048	PRJDB10510	SAMD00245349
Streptomyces mashuensis		strain: JCM 4059	33904	ASM1465478v1	GCF_014654785.1	RefSeq	NCBI Prokaryotic Genome Annotation Pipeline (PGAP)	Contig	413356	7237780	2020-09-12	6584	PRJDB10510	SAMD00245382
Streptomyces filamentosus		strain: JCM 4122	67294	ASM1465489v1	GCF_014654895.1	RefSeq	NCBI Prokaryotic Genome Annotation Pipeline (PGAP)	Contig	1816620	8845427	2020-09-12	8146	PRJDB10510	SAMD00245389
Streptomyces capoamus		strain: JCM 4253	68183	ASM1465493v1	GCF_014654935.1	RefSeq	NCBI Prokaryotic Genome Annotation Pipeline (PGAP)	Scaffold	12704	8406486	2020-09-12	8249	PRJDB10510	SAMD00245406
Streptomyces gardneri		strain: JCM 4375	66892	ASM1465508v1	GCF_014655085.1	RefSeq	NCBI Prokaryotic Genome Annotation Pipeline (PGAP)	Contig	359967	9165019	2020-09-12	8285	PRJDB10510	SAMD00245428
Streptomyces cellulosae		strain: JCM 4462	1968	ASM1465519v1	GCF_014655195.1	RefSeq	NCBI Prokaryotic Genome Annotation Pipeline (PGAP)	Contig	222394	7893117	2020-09-12	7235	PRJDB10510	SAMD00245454
Streptomyces fumanus		strain: JCM 4477	67302	ASM1465529v1	GCF_014655295.1	RefSeq	NCBI Prokaryotic Genome Annotation Pipeline (PGAP)	Scaffold	488703	8153910	2020-09-12	7069	PRJDB10510	SAMD00245455
Streptomyces griseus		strain: JCM 4516	1911	ASM1465533v1	GCF_014655335.1	RefSeq	NCBI Prokaryotic Genome Annotation Pipeline (PGAP)	Scaffold	159196	8065044	2020-09-12	7211	PRJDB10510	SAMD00245466
Streptomyces viridodiastaticus		strain: JCM 4536	67382	ASM1465547v1	GCF_014655475.1	RefSeq	NCBI Prokaryotic Genome Annotation Pipeline (PGAP)	Scaffold	179127	7727804	2020-09-12	7141	PRJDB10510	SAMD00245473
Streptomyces griseocarneus		strain: JCM 4580	51201	ASM1465559v1	GCF_014655595.1	RefSeq	NCBI Prokaryotic Genome Annotation Pipeline (PGAP)	Scaffold	350219	7375626	2020-09-12	6696	PRJDB10510	SAMD00245479
Streptomyces lanatus		strain: JCM 4588	66900	ASM1465571v1	GCF_014655715.1	RefSeq	NCBI Prokaryotic Genome Annotation Pipeline (PGAP)	Scaffold	344234	10216859	2020-09-12	9242	PRJDB10510	SAMD00245481
Streptomyces candidus		strain: JCM 4629	67283	ASM1465585v1	GCF_014655855.1	RefSeq	NCBI Prokaryotic Genome Annotation Pipeline (PGAP)	Scaffold	365268	7307831	2020-09-12	6622	PRJDB10510	SAMD00245489
Streptomyces griseoaurantiacus		strain: JCM 4763	68213	ASM1465601v1	GCF_014656015.1	RefSeq	NCBI Prokaryotic Genome Annotation Pipeline (PGAP)	Contig	82124	7562534	2020-09-12	6862	PRJDB10510	SAMD00245511
Streptomyces griseoluteus		strain: JCM 4765	29306	ASM1465603v1	GCF_014656035.1	RefSeq	NCBI Prokaryotic Genome Annotation Pipeline (PGAP)	Scaffold	307222	6664735	2020-09-12	6174	PRJDB10510	SAMD00245512
Streptomyces griseosporeus		strain: JCM 4766	1910	ASM1465605v1	GCF_014656055.1	RefSeq	NCBI Prokaryotic Genome Annotation Pipeline (PGAP)	Scaffold	586463	8163924	2020-09-12	7352	PRJDB10510	SAMD00245513
Streptomyces hydrogenans		strain: JCM 4771	1873719	ASM1465607v1	GCF_014656075.1	RefSeq	NCBI Prokaryotic Genome Annotation Pipeline (PGAP)	Scaffold	55595	9019212	2020-09-12	8391	PRJDB10510	SAMD00245515
Streptomyces longispororuber		strain: JCM 4784	68230	ASM1465609v1	GCF_014656095.1	RefSeq	NCBI Prokaryotic Genome Annotation Pipeline (PGAP)	Scaffold	43983	9078602	2020-09-12	7749	PRJDB10510	SAMD00245516
Streptomyces morookaense		strain: JCM 4793	1970	ASM1465611v1	GCF_014656115.1	RefSeq	NCBI Prokaryotic Genome Annotation Pipeline (PGAP)	Scaffold	265062	7418596	2020-09-12	6723	PRJDB10510	SAMD00245520
Streptomyces thermodiastaticus		strain: JCM 4840	44061	ASM1465613v1	GCF_014656135.1	RefSeq	NCBI Prokaryotic Genome Annotation Pipeline (PGAP)	Scaffold	143606	6105542	2020-09-12	5441	PRJDB10510	SAMD00245529
Streptomyces vinaceus		strain: JCM 4849	1960	ASM1465615v1	GCF_014656155.1	RefSeq	NCBI Prokaryotic Genome Annotation Pipeline (PGAP)	Scaffold	258677	8059560	2020-09-12	7301	PRJDB10510	SAMD00245531
Streptomyces werraensis		strain: JCM 4860	68284	ASM1465617v1	GCF_014656175.1	RefSeq	NCBI Prokaryotic Genome Annotation Pipeline (PGAP)	Scaffold	326491	7301999	2020-09-12	6470	PRJDB10510	SAMD00245533
Streptomyces zaomyceticus		strain: JCM 4864	68286	ASM1465621v1	GCF_014656215.1	RefSeq	NCBI Prokaryotic Genome Annotation Pipeline (PGAP)	Contig	219286	8311400	2020-09-12	7327	PRJDB10510	SAMD00245536
Streptomyces glebosus		strain: JCM 4954	249580	ASM1465623v1	GCF_014656235.1	RefSeq	NCBI Prokaryotic Genome Annotation Pipeline (PGAP)	Scaffold	208485	8393947	2020-09-12	7473	PRJDB10510	SAMD00245538
Streptomyces rubradiris		strain: JCM 4955	285531	ASM1465625v1	GCF_014656255.1	RefSeq	NCBI Prokaryotic Genome Annotation Pipeline (PGAP)	Scaffold	417125	8771700	2020-09-12	7901	PRJDB10510	SAMD00245539
Streptomyces umbrinus		strain: JCM 4958	67370	ASM1465627v1	GCF_014656275.1	RefSeq	NCBI Prokaryotic Genome Annotation Pipeline (PGAP)	Scaffold	326472	10658486	2020-09-12	9231	PRJDB10510	SAMD00245542
Streptomyces sulfonofaciens		strain: JCM 5069	68272	ASM1465629v1	GCF_014656295.1	RefSeq	NCBI Prokaryotic Genome Annotation Pipeline (PGAP)	Scaffold	291345	8645219	2020-09-12	6982	PRJDB10510	SAMD00245550
Streptomyces capillispiralis		strain: JCM 5075	68182	ASM1465631v1	GCF_014656315.1	RefSeq	NCBI Prokaryotic Genome Annotation Pipeline (PGAP)	Scaffold	187245	8394052	2020-09-12	7237	PRJDB10510	SAMD00245551
Streptomyces griseofuscus		strain: DSM 40191	146922	ASM1467349v1	GCF_014673495.1	RefSeq	NCBI Prokaryotic Genome Annotation Pipeline (PGAP)	Complete Genome	8721740	9116672	2020-09-21	8255	PRJNA622435	SAMN14516928
Streptomyces pratensis		strain: SFW	1169025	ASM1469794v1	GCF_014697945.1	RefSeq	NCBI Prokaryotic Genome Annotation Pipeline (PGAP)	Contig	6216298	7712485	2020-09-22	6842	PRJNA663411	SAMN16131988
Streptomyces tuirus		strain: JCM 4255	68278	ASM1470109v1	GCF_014701095.1	RefSeq	NCBI Prokaryotic Genome Annotation Pipeline (PGAP)	Complete Genome	7561001	7561001	2020-09-11	6930	PRJDB10510	SAMD00245407
Streptomyces aurantiacus		strain: JCM 4677	47760	ASM1470111v1	GCF_014701115.1	RefSeq	NCBI Prokaryotic Genome Annotation Pipeline (PGAP)	Complete Genome	9428393	9428393	2020-09-11	8212	PRJDB10510	SAMD00245496
Streptomyces sp. 5-10		strain: 5-10	878925	ASM1471224v1	GCF_014712245.1	RefSeq	NCBI Prokaryotic Genome Annotation Pipeline (PGAP)	Scaffold	139555	11256386	2020-09-23	9711	PRJNA662393	SAMN16077017
Streptomyces sp. JV180		strain: JV180	858634	ASM1474826v1	GCF_014748265.1	RefSeq	NCBI Prokaryotic Genome Annotation Pipeline (PGAP)	Contig	7244865	8006505	2020-09-25	7020	PRJNA648400	SAMN15639940
Streptomyces sp. SP18CM02		strain: SP18CM02	2758571	ASM1474827v1	GCF_014748275.1	RefSeq	NCBI Prokaryotic Genome Annotation Pipeline (PGAP)	Contig	431047	8024422	2020-09-25	7011	PRJNA648400	SAMN15639941
Streptomyces sp. KD18		strain: KD18	2773452	ASM1474831v1	GCF_014748315.1	RefSeq	NCBI Prokaryotic Genome Annotation Pipeline (PGAP)	Scaffold	181447	7201718	2020-09-25	6499	PRJNA662161	SAMN16077200
Streptomyces chumphonensis		strain: KK1-2	1214925	ASM1477971v1	GCF_014779715.1	RefSeq	NCBI Prokaryotic Genome Annotation Pipeline (PGAP)	Contig	350958	5823549	2020-09-28	5231	PRJNA664662	SAMN16229710
Streptomyces caniscabiei		strain: ID03-3A	2746961	ASM1485256v2	GCF_014852565.2	RefSeq	NCBI Prokaryotic Genome Annotation Pipeline (PGAP)	Complete Genome	10262635	10262635	2023-03-16	9033	PRJNA662381	SAMN16083672
Streptomyces sp. H28		strain: H28	2775865	ASM1485264v1	GCF_014852645.1	RefSeq	NCBI Prokaryotic Genome Annotation Pipeline (PGAP)	Scaffold	9931	6677600	2020-10-05	6473	PRJNA665970	SAMN16275722
Streptomyces caniscabiei		strain: ID01-6.2a	2746961	ASM1485265v1	GCF_014852655.1	RefSeq	NCBI Prokaryotic Genome Annotation Pipeline (PGAP)	Scaffold	335259	10309611	2020-10-05	9121	PRJNA662381	SAMN16083671
Streptomyces caniscabiei		strain: ID01-12c	2746961	ASM1485267v1	GCF_014852675.1	RefSeq	NCBI Prokaryotic Genome Annotation Pipeline (PGAP)	Scaffold	142441	5018883	2020-10-05	4556	PRJNA662381	SAMN16083670
Streptomyces sp. VITNK9		strain: VITNK9	2771292	ASM1485402v1	GCF_014854025.1	RefSeq	NCBI Prokaryotic Genome Annotation Pipeline (PGAP)	Scaffold	1271901	7920076	2020-10-05	6977	PRJNA661553	SAMN16063085
Streptomyces stelliscabiei		strain: DSM 41803	146820	ASM1487349v1	GCF_014873495.1	RefSeq	NCBI Prokaryotic Genome Annotation Pipeline (PGAP)	Contig	10314407	10497710	2020-10-09	9308	PRJNA655095	SAMN15738665
Streptomyces sp. NE5-10		strain: NE5-10	2759674	ASM1490553v1	GCF_014905535.1	RefSeq	NCBI Prokaryotic Genome Annotation Pipeline (PGAP)	Contig	220942	8420229	2020-10-02	7702	PRJDB10380	SAMD00242549
Streptomyces sp. Y2F8-2		strain: Y2F8_2	2759675	ASM1490555v1	GCF_014905555.1	RefSeq	NCBI Prokaryotic Genome Annotation Pipeline (PGAP)	Contig	693138	8568413	2020-10-02	7798	PRJDB10379	SAMD00242551
Streptomyces caniscabiei		strain: ND05-3B	2746961	ASM1493035v1	GCF_014930355.1	RefSeq	NCBI Prokaryotic Genome Annotation Pipeline (PGAP)	Scaffold	357152	10566220	2020-10-23	9175	PRJNA640830	SAMN15335181
Streptomyces caniscabiei		strain: NE06-02D	2746961	ASM1493036v1	GCF_014930365.1	RefSeq	NCBI Prokaryotic Genome Annotation Pipeline (PGAP)	Scaffold	446049	10932736	2020-10-23	9669	PRJNA640830	SAMN15335182
Streptomyces caniscabiei		strain: ND05-01C	2746961	ASM1493039v1	GCF_014930395.1	RefSeq	NCBI Prokaryotic Genome Annotation Pipeline (PGAP)	Scaffold	304957	10820426	2020-10-23	9464	PRJNA640830	SAMN15335179
Streptomyces caniscabiei		strain: NE06-02F	2746961	ASM1493040v1	GCF_014930405.1	RefSeq	NCBI Prokaryotic Genome Annotation Pipeline (PGAP)	Scaffold	480712	10834619	2020-10-23	9518	PRJNA640830	SAMN15335183
Streptomyces caniscabiei		strain: ND05-13A	2746961	ASM1493041v1	GCF_014930415.1	RefSeq	NCBI Prokaryotic Genome Annotation Pipeline (PGAP)	Scaffold	275622	10551849	2020-10-23	9120	PRJNA640830	SAMN15335180
Streptomyces ferrugineus		strain: CCTCC AA2014009	1413221	ASM1516085v1	GCF_015160855.1	RefSeq	NCBI Prokaryotic Genome Annotation Pipeline (PGAP)	Complete Genome	9959088	9959088	2020-11-01	8984	PRJNA669217	SAMN16442761
Streptomyces chromofuscus		strain: DSM 40273	42881	ASM1516087v1	GCF_015160875.1	RefSeq	NCBI Prokaryotic Genome Annotation Pipeline (PGAP)	Complete Genome	7483282	7483282	2020-11-01	6801	PRJNA669217	SAMN16442616
Streptomyces justiciae		strain: 3R004	2780140	ASM1516307v1	GCF_015163075.1	RefSeq	NCBI Prokaryotic Genome Annotation Pipeline (PGAP)	Contig	449515	10454561	2020-11-01	9476	PRJNA668000	SAMN16393163
Streptomyces olivaceus		strain: SCSIO T05	47716	ASM1524431v1	GCF_015244315.1	RefSeq	NCBI Prokaryotic Genome Annotation Pipeline (PGAP)	Complete Genome	8458055	8458055	2020-11-05	7338	PRJNA561678	SAMN12624129
Streptomyces albidoflavus		strain: ANT_B131	1886	ASM1532128v1	GCF_015321285.1	RefSeq	NCBI Prokaryotic Genome Annotation Pipeline (PGAP)	Contig	236213	6968465	2020-11-09	6215	PRJNA669511	SAMN16454120
Streptomyces sp. NRRL B-1677		strain: NRRL B-1677	2682966	ASM1547583v1	GCF_015475835.1	RefSeq	NCBI Prokaryotic Genome Annotation Pipeline (PGAP)	Scaffold	190476	8188482	2020-11-14	7055	PRJNA593613	SAMN13482860
Streptomyces eurocidicus		strain: NRRL ISP-5604	66423	ASM1547584v1	GCF_015475845.1	RefSeq	NCBI Prokaryotic Genome Annotation Pipeline (PGAP)	Scaffold	98472	7919219	2020-11-14	6766	PRJNA593613	SAMN13482859
Streptomyces gardneri		strain: N-27	66892	ASM1547719v1	GCF_015477195.1	RefSeq	NCBI Prokaryotic Genome Annotation Pipeline (PGAP)	Contig	300392	7607902	2020-11-15	6959	PRJNA671788	SAMN16551459
Streptomyces gardneri		strain: N-24	66892	ASM1547726v1	GCF_015477265.1	RefSeq	NCBI Prokaryotic Genome Annotation Pipeline (PGAP)	Contig	198081	7884283	2020-11-15	7282	PRJNA671788	SAMN16551456
Streptomyces albidoflavus		strain: W68	1886	ASM1560154v1	GCF_015601545.1	RefSeq	NCBI Prokaryotic Genome Annotation Pipeline (PGAP)	Complete Genome	6796629	6796629	2020-11-19	5927	PRJNA675425	SAMN16707685
Streptomyces olivaceus		strain: NRRL B-3009	47716	ASM1564545v1	GCF_015645455.1	RefSeq	NCBI Prokaryotic Genome Annotation Pipeline (PGAP)	Contig	184031	8202658	2020-11-22	7182	PRJNA677824	SAMN16772257
Streptomyces sp. BRB081		strain: BRB081	2769544	ASM1568077v2	GCF_015680775.2	RefSeq	NCBI Prokaryotic Genome Annotation Pipeline (PGAP)	Scaffold	396097	6938651	2021-01-27	5988	PRJNA659729	SAMN15933637
Streptomyces solisilvae		strain: HNM0141	1929477	ASM1568947v1	GCF_015689475.1	RefSeq	NCBI Prokaryotic Genome Annotation Pipeline (PGAP)	Complete Genome	11639536	11639536	2020-11-25	9462	PRJNA679126	SAMN16824226
Streptomyces clavuligerus		isolate: Leon-isolate, strain: ATCC 27064	1901	ASM1570860v1	GCF_015708605.1	RefSeq	NCBI Prokaryotic Genome Annotation Pipeline (PGAP)	Complete Genome	6748580	8704802	2020-12-01	7163	PRJNA579405	SAMN13111356
Streptomyces gardneri		strain: ATCC 15439	66892	ASM1571099v1	GCF_015710995.1	RefSeq	NCBI Prokaryotic Genome Annotation Pipeline (PGAP)	Complete Genome	9054805	9054805	2020-12-02	8183	PRJNA652810	SAMN15719277
Streptomyces spinoverrucosus		strain: SNB-032	284043	ASM1571216v1	GCF_015712165.1	RefSeq	NCBI Prokaryotic Genome Annotation Pipeline (PGAP)	Contig	7827506	8854993	2020-12-02	8059	PRJNA679497	SAMN16836684
Streptomyces clavuligerus		strain: F1D1	1901	ASM1576773v1	GCF_015767735.1	RefSeq	NCBI Prokaryotic Genome Annotation Pipeline (PGAP)	Complete Genome	6872022	7588915	2020-12-06	6257	PRJNA679924	SAMN16862529
Streptomyces clavuligerus		strain: F1D4	1901	ASM1576775v1	GCF_015767755.1	RefSeq	NCBI Prokaryotic Genome Annotation Pipeline (PGAP)	Complete Genome	6872933	7665011	2020-12-06	6342	PRJNA679925	SAMN16862531
Streptomyces clavuligerus		strain: F1D7	1901	ASM1576777v1	GCF_015767775.1	RefSeq	NCBI Prokaryotic Genome Annotation Pipeline (PGAP)	Complete Genome	6868099	7588082	2020-12-06	6251	PRJNA679926	SAMN16862539
Streptomyces clavuligerus		strain: F1D10	1901	ASM1576779v1	GCF_015767795.1	RefSeq	NCBI Prokaryotic Genome Annotation Pipeline (PGAP)	Complete Genome	6879575	7778346	2020-12-06	6424	PRJNA679928	SAMN16863199
Streptomyces clavuligerus		strain: F1D14	1901	ASM1576781v1	GCF_015767815.1	RefSeq	NCBI Prokaryotic Genome Annotation Pipeline (PGAP)	Complete Genome	6864099	7790985	2020-12-06	6435	PRJNA679929	SAMN16863528
Streptomyces clavuligerus		strain: F1D18	1901	ASM1576785v1	GCF_015767855.1	RefSeq	NCBI Prokaryotic Genome Annotation Pipeline (PGAP)	Complete Genome	6859658	7566514	2020-12-06	6236	PRJNA679930	SAMN16863534
Streptomyces clavuligerus		strain: F1D26	1901	ASM1576787v1	GCF_015767875.1	RefSeq	NCBI Prokaryotic Genome Annotation Pipeline (PGAP)	Complete Genome	6878125	7606101	2020-12-06	6266	PRJNA679972	SAMN16868782
Streptomyces clavuligerus		strain: F1D31	1901	ASM1576789v1	GCF_015767895.1	RefSeq	NCBI Prokaryotic Genome Annotation Pipeline (PGAP)	Complete Genome	6879229	7597161	2020-12-06	6294	PRJNA679973	SAMN16868783
Streptomyces clavuligerus		strain: F1D35	1901	ASM1576791v1	GCF_015767915.1	RefSeq	NCBI Prokaryotic Genome Annotation Pipeline (PGAP)	Complete Genome	6883304	7880370	2020-12-06	6503	PRJNA679974	SAMN16868784
Streptomyces clavuligerus		strain: F1D28	1901	ASM1576793v1	GCF_015767935.1	RefSeq	NCBI Prokaryotic Genome Annotation Pipeline (PGAP)	Complete Genome	6862413	7583174	2020-12-06	6253	PRJNA679975	SAMN16868785
Streptomyces sp. MC1		strain: MC1	295105	ASM1577047v1	GCF_015770475.1	RefSeq	NCBI Prokaryotic Genome Annotation Pipeline (PGAP)	Scaffold	342339	10167114	2020-12-06	9174	PRJNA614996	SAMN14444306
Streptomyces bathyalis		strain: ASO4wet	2710756	ASM1591044v1	GCF_015910445.1	RefSeq	NCBI Prokaryotic Genome Annotation Pipeline (PGAP)	Complete Genome	7377472	7377472	2020-12-10	6466	PRJNA607178	SAMN14123578
Streptomyces clavuligerus		strain: ATCC 27064	1901	ASM1591239v1	GCF_015912395.1	RefSeq	NCBI Prokaryotic Genome Annotation Pipeline (PGAP)	Contig	9549	8856659	2020-12-10	8023	PRJNA587782	SAMN13218685
Streptomyces clavuligerus		strain: NCIMB 14335	1901	ASM1591243v1	GCF_015912435.1	RefSeq	NCBI Prokaryotic Genome Annotation Pipeline (PGAP)	Contig	8002	8834712	2020-12-10	8079	PRJNA587782	SAMN13218689
Streptomyces clavuligerus		strain: BW0219	1901	ASM1591245v1	GCF_015912455.1	RefSeq	NCBI Prokaryotic Genome Annotation Pipeline (PGAP)	Contig	9769	6551723	2020-12-10	5893	PRJNA587886	SAMN13220700
Streptomyces clavuligerus		strain: BW0220	1901	ASM1591246v1	GCF_015912465.1	RefSeq	NCBI Prokaryotic Genome Annotation Pipeline (PGAP)	Contig	9241	6494773	2020-12-10	5865	PRJNA587886	SAMN13220701
Streptomyces clavuligerus		strain: DSM 738	1901	ASM1591287v1	GCF_015912875.1	RefSeq	NCBI Prokaryotic Genome Annotation Pipeline (PGAP)	Contig	9030	8818348	2020-12-10	8008	PRJNA587782	SAMN13218687
Streptomyces clavuligerus		strain: NRRL 3585	1901	ASM1591289v1	GCF_015912895.1	RefSeq	NCBI Prokaryotic Genome Annotation Pipeline (PGAP)	Contig	7660	8816246	2020-12-10	8094	PRJNA587782	SAMN13218686
Streptomyces clavuligerus		strain: ATCC 27064	1901	ASM1591292v1	GCF_015912925.1	RefSeq	NCBI Prokaryotic Genome Annotation Pipeline (PGAP)	Contig	8743	8431857	2020-12-10	7703	PRJNA587782	SAMN13111356
Streptomyces clavuligerus		strain: NCIMB 12785	1901	ASM1591294v1	GCF_015912945.1	RefSeq	NCBI Prokaryotic Genome Annotation Pipeline (PGAP)	Contig	8414	8834095	2020-12-10	8063	PRJNA587782	SAMN13218688
Streptomyces clavuligerus		strain: BW0218	1901	ASM1591297v1	GCF_015912975.1	RefSeq	NCBI Prokaryotic Genome Annotation Pipeline (PGAP)	Contig	9618	6618266	2020-12-10	5948	PRJNA587886	SAMN13220699
Streptomyces clavuligerus		strain: BW0217	1901	ASM1591298v1	GCF_015912985.1	RefSeq	NCBI Prokaryotic Genome Annotation Pipeline (PGAP)	Contig	8658	6385770	2020-12-10	5901	PRJNA587886	SAMN13220698
Streptomyces clavuligerus		strain: BW0216	1901	ASM1591299v1	GCF_015912995.1	RefSeq	NCBI Prokaryotic Genome Annotation Pipeline (PGAP)	Contig	9656	6522740	2020-12-10	5879	PRJNA587886	SAMN13220697
Streptomyces sp. AV19		strain: AV19	2793068	ASM1599924v1	GCF_015999245.1	RefSeq	NCBI Prokaryotic Genome Annotation Pipeline (PGAP)	Scaffold	73745	7521214	2020-12-12	6894	PRJNA681526	SAMN16955456
Streptomyces sp. HB-N217		strain: HB-N217	2792016	ASM1601741v1	GCF_016017415.1	RefSeq	NCBI Prokaryotic Genome Annotation Pipeline (PGAP)	Contig	41623	8252994	2020-12-14	7512	PRJNA679965	SAMN16865205
Streptomyces pactum		strain: ATCC 27456	68249	ASM1603161v1	GCF_016031615.1	RefSeq	NCBI Prokaryotic Genome Annotation Pipeline (PGAP)	Contig	7284573	7808990	2020-12-14	6138	PRJNA665756	SAMN16268219
Streptomyces sabulosicollis		strain: PRKS01-29	2715963	ASM1610346v1	GCF_016103465.1	RefSeq	NCBI Prokaryotic Genome Annotation Pipeline (PGAP)	Contig	15605	10160735	2020-12-16	9084	PRJNA610628	SAMN14307947
Streptomyces javensis		strain: DSM 41764	114698	ASM1610350v1	GCF_016103505.1	RefSeq	NCBI Prokaryotic Genome Annotation Pipeline (PGAP)	Contig	13340	10647866	2020-12-16	9420	PRJNA610628	SAMN14307948
Streptomyces fildesensis		strain: INACH3013	375757	INACH3013-01	GCF_016107395.1	RefSeq	NCBI Prokaryotic Genome Annotation Pipeline (PGAP)	Contig	152116	9398443	2020-12-17	8730	PRJNA436575	SAMN08628269
Streptomyces alfalfae		strain: Men-myco-93-63	1642299	ASM1612829v1	GCF_016128295.1	RefSeq	NCBI Prokaryotic Genome Annotation Pipeline (PGAP)	Complete Genome	8856609	8856609	2020-12-20	7699	PRJNA683947	SAMN17048570
Streptomyces flavofungini		strain: JCM 4753	68200	ASM1641176v1	GCF_016411765.1	RefSeq	NCBI Prokaryotic Genome Annotation Pipeline (PGAP)	Scaffold	137009	9714742	2020-12-27	8204	PRJNA687067	SAMN17132362
Streptomyces sp. BSE7-9		strain: BSE7-9	2759948	ASM1643266v1	GCF_016432665.1	RefSeq	NCBI Prokaryotic Genome Annotation Pipeline (PGAP)	Contig	7319871	7435252	2020-12-29	6684	PRJNA650040	SAMN15691724
Streptomyces sp. I4(2020)		strain: I4(2020)	2760981	ASM1643268v1	GCF_016432685.1	RefSeq	NCBI Prokaryotic Genome Annotation Pipeline (PGAP)	Contig	1916657	7712674	2020-12-29	6976	PRJNA650035	SAMN15691540
Streptomyces sp. DHE7-1		strain: DHE7-1	2759946	ASM1643272v1	GCF_016432725.1	RefSeq	NCBI Prokaryotic Genome Annotation Pipeline (PGAP)	Contig	7829429	8144351	2020-12-29	7212	PRJNA650025	SAMN15691494
Streptomyces sp. I5		strain: I5	2759947	ASM1643273v1	GCF_016432735.1	RefSeq	NCBI Prokaryotic Genome Annotation Pipeline (PGAP)	Contig	7203890	7611235	2020-12-29	6919	PRJNA650038	SAMN15691656
Streptomyces sp. DHE17-7		strain: DHE17-7	2759949	ASM1643276v1	GCF_016432765.1	RefSeq	NCBI Prokaryotic Genome Annotation Pipeline (PGAP)	Contig	8111009	8364241	2020-12-29	7593	PRJNA650043	SAMN15692265
Streptomyces sp. CRPSP2-6A1		strain: CRPSP2-6A1	2799588	ASM1645730v1	GCF_016457305.1	RefSeq	NCBI Prokaryotic Genome Annotation Pipeline (PGAP)	Contig	8542030	8634150	2021-01-02	7737	PRJNA688018	SAMN17167433
[truncated: 1,349 more rows]

## Sheet: HMMsearch Synthase Uniq Target
target name	query name	accession4	E-value (Full sequence)	score (Full sequence)	bias (Full sequence)	E-value (best 1 domain)	score (best 1 domain)	bias (best 1 domain)	file name
[truncated: 17,232 more rows]

[truncated: 7 more sheets: HMMsearch Receptor Uniq Target, Copy Number WO Duplicates, Copy Number With Duplicates, Streptomyces of Interest, HMMs, LuxR-Strep BLAST, LuxI-Strep BLAST]
